# Supplementary material for: Transcriptome analysis of Kunming mice responses to the bite of Xenopsylla cheopis
Source: Parasit Vectors. 2024 Jun 7;17:250. doi: 10.1186/s13071-024-06331-4 (PMC11157846; doi:10.1186/s13071-024-06331-4)
Supplement: Supplementary file 2 — Supplementary Material 2. [file 13071_2024_6331_MOESM2_ESM.xls]

## Sheet: Sheet1
gene_id	the flea bite group	the control group	log2FoldChange	pvalue	gene_name	gene_length	gene_biotype	gene_description
11472	9.72096	98.2169	-3.33602	3.39267e-07	Actn2	2985	protein_coding	actinin alpha 2 && sp|Q9JI91|ACTN2_MOUSE Alpha-actinin-2 OS=Mus musculus OX=10090 GN=Actn2 PE=1 SV=2 && PF13833:EF-hand domain pair|PF00435:Spectrin repeat|PF00307:Calponin homology (CH) domain|PF08726:Ca2+ insensitive EF hand
13924	120.599	291.095	-1.27349	1.852e-06	Ptprv	6089	transcribed_pseudogene	protein tyrosine phosphatase%2C receptor type%2C V && sp|P70289|PTPRV_MOUSE Receptor-type tyrosine-protein phosphatase V OS=Mus musculus OX=10090 GN=Ptprv PE=2 SV=1 && -
100504518	38.7185	10.6516	1.85164	1.36179e-05	3425401B19Rik	7104	protein_coding	RIKEN cDNA 3425401B19 gene%2C transcript variant X4 && sp|D3Z1D3|CEFIP_MOUSE Cardiac-enriched FHL2-interacting protein OS=Mus musculus OX=10090 GN=CEFIP PE=1 SV=1 && PF15232:Domain of unknown function (DUF4585)
666771	40.7039	1.90368	4.38962	1.45009e-05	Gm11620	2955	pseudogene	- && sp|Q9CS00|CATIN_MOUSE Cactin OS=Mus musculus OX=10090 GN=Cactin PE=1 SV=2 && -
57738	16.4201	467.849	-4.83354	6.90994e-05	Slc15a2	4466	protein_coding	solute carrier family 15 (H+/peptide transporter)%2C member 2%2C transcript variant X1 && sp|Q9ES07|S15A2_MOUSE Solute carrier family 15 member 2 OS=Mus musculus OX=10090 GN=Slc15a2 PE=1 SV=1 && -
74075	7.05342	0	5.25329	0.000279968	Syce1	1462	protein_coding	synaptonemal complex central element protein 1 && sp|Q9D495|SYCE1_MOUSE Synaptonemal complex central element protein 1 OS=Mus musculus OX=10090 GN=Syce1 PE=1 SV=1 && PF15233:Synaptonemal complex central element protein 1
101055909	4.42772	82.5803	-4.22233	0.00082308	Gm10320	483	protein_coding	predicted pseudogene 10320 && sp|P60467|SC61B_CANLF Protein transport protein Sec61 subunit beta OS=Canis lupus familiaris OX=9615 GN=SEC61B PE=1 SV=2 && PF03911:Sec61beta family
19662	4.14495	39.9229	-3.2681	0.000892489	Rbp4	1297	protein_coding	retinol binding protein 4%2C plasma%2C transcript variant 2 && sp|Q00724|RET4_MOUSE Retinol-binding protein 4 OS=Mus musculus OX=10090 GN=Rbp4 PE=1 SV=2 && PF00061:Lipocalin / cytosolic fatty-acid binding protein family
14433	459.012	130.453	1.81593	0.0011685	Gapdh	1736	protein_coding	glyceraldehyde-3-phosphate dehydrogenase%2C transcript variant X1 && sp|P16858|G3P_MOUSE Glyceraldehyde-3-phosphate dehydrogenase OS=Mus musculus OX=10090 GN=Gapdh PE=1 SV=2 && PF00044:Glyceraldehyde 3-phosphate dehydrogenase, NAD binding domain|PF02800:Glyceraldehyde 3-phosphate dehydrogenase, C-terminal domain
100043133	120.29	76.3378	0.658204	0.00144602	9130023H24Rik	3581	protein_coding	RIKEN cDNA 9130023H24 gene && - && PF00096:Zinc finger, C2H2 type
234564	0	9.7784	-5.76403	0.00149842	Ces1f	2052	protein_coding	carboxylesterase 1F%2C transcript variant X1 && sp|Q91WU0|EST1F_MOUSE Carboxylesterase 1F OS=Mus musculus OX=10090 GN=Ces1f PE=1 SV=1 && PF00135:Carboxylesterase family
239857	59.8148	30.0457	0.988025	0.00152188	Cadm2	9957	protein_coding	cell adhesion molecule 2%2C transcript variant X7 && sp|Q8BLQ9|CADM2_MOUSE Cell adhesion molecule 2 OS=Mus musculus OX=10090 GN=Cadm2 PE=1 SV=2 && -
novel.511	14.4114	43.2348	-1.58315	0.00159794	-	1409	-	- && - && -
74051	47.2778	25.7691	0.875712	0.00173713	Steap2	11007	protein_coding	six transmembrane epithelial antigen of prostate 2%2C transcript variant X2 && sp|Q8BWB6|STEA2_MOUSE Metalloreductase STEAP2 OS=Mus musculus OX=10090 GN=Steap2 PE=1 SV=1 && -
545461	11.5972	45.0761	-1.96433	0.00175428	Gm14026	2303	pseudogene	- && sp|G3V6U9|SETD3_RAT Actin-histidine N-methyltransferase OS=Rattus norvegicus OX=10116 GN=Setd3 PE=1 SV=1 && -
100039133	173.831	62.2455	1.48046	0.0017661	Gm2058	2963	pseudogene	- && sp|Q32LN1|UBE2H_BOVIN Ubiquitin-conjugating enzyme E2 H OS=Bos taurus OX=9913 GN=UBE2H PE=2 SV=1 && -
102636258	9.45845	1.3843	2.76379	0.00180528	Gm11802	11717	lncRNA	predicted gene 11802%2C transcript variant X4 && - && -
102637216	0.234154	5.43475	-4.19082	0.00206738	Gm34086	6773	lncRNA	predicted gene%2C 34086%2C transcript variant X1 && sp|Q8R0J7|VP37B_MOUSE Vacuolar protein sorting-associated protein 37B OS=Mus musculus OX=10090 GN=Vps37b PE=1 SV=1 && -
75050	7.04322	0.386299	4.09758	0.00228084	Kif27	8507	protein_coding	kinesin family member 27%2C transcript variant X2 && sp|Q7M6Z4|KIF27_MOUSE Kinesin-like protein KIF27 OS=Mus musculus OX=10090 GN=Kif27 PE=1 SV=1 && -
100039790	19.4011	5.65422	1.78114	0.00248003	Trbv3	347	V_segment	- && sp|A0A1B0GX68|TVB2_HUMAN T cell receptor beta variable 2 OS=Homo sapiens OX=9606 GN=TRBV2 PE=3 SV=1 && PF07686:Immunoglobulin V-set domain
114142	32.1744	9.91402	1.71925	0.00250499	Foxp2	7150	protein_coding	forkhead box P2%2C transcript variant 1 && sp|P58463|FOXP2_MOUSE Forkhead box protein P2 OS=Mus musculus OX=10090 GN=Foxp2 PE=1 SV=2 && -
271047	1.7075	13.8548	-3.01765	0.00250605	Serpina3b	2081	protein_coding	serine (or cysteine) peptidase inhibitor%2C clade A%2C member 3B && sp|Q8BYY9|SPA3B_MOUSE Serine protease inhibitor A3B OS=Mus musculus OX=10090 GN=Serpina3b PE=2 SV=1 && PF00079:Serpin (serine protease inhibitor)
102638709	1.73491	9.47801	-2.45898	0.00253591	Gm35204	685	lncRNA	predicted gene%2C 35204%2C transcript variant X2 && - && -
16890	427.234	626.021	-0.549889	0.0026624	Lipe	4409	protein_coding	lipase%2C hormone sensitive%2C transcript variant X1 && sp|P15304|LIPS_RAT Hormone-sensitive lipase OS=Rattus norvegicus OX=10116 GN=Lipe PE=1 SV=3 && PF07859:alpha/beta hydrolase fold|PF06350:Hormone-sensitive lipase (HSL) N-terminus
30935	807.304	1199.14	-0.570401	0.00273559	Tor3a	3268	protein_coding	torsin family 3%2C member A && sp|Q9ER38|TOR3A_MOUSE Torsin-3A OS=Mus musculus OX=10090 GN=Tor3a PE=1 SV=2 && PF06309:Torsin
20303	10.8329	37.3043	-1.77578	0.002738	Ccl4	660	protein_coding	chemokine (C-C motif) ligand 4 && sp|P14097|CCL4_MOUSE C-C motif chemokine 4 OS=Mus musculus OX=10090 GN=Ccl4 PE=3 SV=3 && -
102634395	4.1342	0	4.48293	0.00290839	Gm31987	1774	lncRNA	predicted gene%2C 31987%2C transcript variant X5 && - && -
12776	30.1338	52.8069	-0.810627	0.00293269	Ccr8	1156	protein_coding	chemokine (C-C motif) receptor 8 && sp|P56484|CCR8_MOUSE C-C chemokine receptor type 8 OS=Mus musculus OX=10090 GN=Ccr8 PE=2 SV=1 && PF00001:7 transmembrane receptor (rhodopsin family)
545302	43.6959	21.9939	0.978698	0.00294779	Gm9826	2079	pseudogene	- && sp|P50247|SAHH_MOUSE Adenosylhomocysteinase OS=Mus musculus OX=10090 GN=Ahcy PE=1 SV=3 && PF00670:S-adenosyl-L-homocysteine hydrolase, NAD binding domain|PF05221:S-adenosyl-L-homocysteine hydrolase
21830	0.488302	6.64605	-3.75878	0.00297467	Theg	1501	protein_coding	testicular haploid expressed gene%2C transcript variant 1 && sp|Q9JMB1|THEG_MOUSE Testicular haploid expressed gene protein OS=Mus musculus OX=10090 GN=Theg PE=1 SV=1 && PF14912:Testicular haploid expressed repeat
211535	28.6755	75.5799	-1.39772	0.0030375	Ccdc114	4541	protein_coding	coiled-coil domain containing 114%2C transcript variant X14 && sp|B1H228|ODAD1_RAT Outer dynein arm-docking complex subunit 1 OS=Rattus norvegicus OX=10116 GN=Odad1 PE=1 SV=1 && -
74516	0	3.92403	-4.45043	0.00313313	A730049H05Rik	2277	lncRNA	RIKEN cDNA A730049H05 gene && sp|Q9P2N4|ATS9_HUMAN A disintegrin and metalloproteinase with thrombospondin motifs 9 OS=Homo sapiens OX=9606 GN=ADAMTS9 PE=1 SV=4 && -
629845	271.039	119.108	1.1844	0.00316121	Ighv6-3	299	V_segment	- && sp|P01801|HVM32_MOUSE Ig heavy chain V-III region J606 OS=Mus musculus OX=10090 PE=1 SV=1 && PF07686:Immunoglobulin V-set domain
20863	5.60876	16.9069	-1.58336	0.00331573	Stfa3	412	protein_coding	stefin A3 && sp|P35173|CYT3_MOUSE Stefin-3 OS=Mus musculus OX=10090 GN=Stfa3 PE=3 SV=1 && PF00031:Cystatin domain
215015	803.506	1131.1	-0.492875	0.00334799	Fam20b	5168	protein_coding	family with sequence similarity 20%2C member B%2C transcript variant X2 && sp|Q8VCS3|XYLK_MOUSE Glycosaminoglycan xylosylkinase OS=Mus musculus OX=10090 GN=Fam20b PE=1 SV=1 && PF06702:Golgi casein kinase, C-terminal, Fam20
17864	475.131	173.667	1.45178	0.00344017	Mybl1	7445	protein_coding	myeloblastosis oncogene-like 1%2C transcript variant X3 && sp|P51960|MYBA_MOUSE Myb-related protein A OS=Mus musculus OX=10090 GN=Mybl1 PE=1 SV=2 && PF09316:C-myb, C-terminal
115487906	0.242598	5.65658	-4.23219	0.00353942	Gm22442	144	guide_RNA	small Cajal body-specific RNA 21 && - && -
105243877	10.4982	24.9487	-1.23923	0.00367923	Gm39603	10121	lncRNA	predicted gene%2C 39603%2C transcript variant X2 && - && -
102631977	3.43891	18.8811	-2.44945	0.00374878	9230110K08Rik	1285	lncRNA	RIKEN cDNA 9230110K08 gene%2C transcript variant X1 && - && -
269788	21.5555	8.53736	1.34554	0.00409768	Lhfpl4	4765	protein_coding	lipoma HMGIC fusion partner-like protein 4 && sp|Q5U4E0|LHPL4_MOUSE LHFPL tetraspan subfamily member 4 protein OS=Mus musculus OX=10090 GN=Lhfpl4 PE=1 SV=1 && -
100042355	98.4991	41.8267	1.23762	0.00440421	Gm10705	694	pseudogene	- && sp|Q3MHP1|UB2L3_BOVIN Ubiquitin-conjugating enzyme E2 L3 OS=Bos taurus OX=9913 GN=UBE2L3 PE=2 SV=1 && PF00179:Ubiquitin-conjugating enzyme
23876	1429.91	974.568	0.55289	0.00441399	Fbln5	6325	protein_coding	fibulin 5%2C transcript variant 2 && sp|Q9WVH9|FBLN5_MOUSE Fibulin-5 OS=Mus musculus OX=10090 GN=Fbln5 PE=1 SV=1 && PF07645:Calcium-binding EGF domain|PF12662:Complement Clr-like EGF-like
223843	9.4864	27.2746	-1.51876	0.0044857	Dbx2	2457	protein_coding	developing brain homeobox 2 && sp|Q6ZNG2|DBX2_HUMAN Homeobox protein DBX2 OS=Homo sapiens OX=9606 GN=DBX2 PE=2 SV=2 && PF00046:Homeodomain
75996	1.46841	13.3797	-3.17329	0.0045018	Hdnr	952	lncRNA	Hand2 downstream lncRNA && - && -
105243315	34.3663	16.2059	1.07882	0.00458136	Gm39272	12830	lncRNA	predicted gene%2C 39272%2C transcript variant X2 && - && -
19193	41.474	13.4322	1.63478	0.0046686	Pipox	1775	protein_coding	pipecolic acid oxidase && sp|Q9D826|SOX_MOUSE Peroxisomal sarcosine oxidase OS=Mus musculus OX=10090 GN=Pipox PE=1 SV=1 && PF01266:FAD dependent oxidoreductase
115488214	8.73202	0.60181	3.85486	0.00470137	Gm22806	136	snoRNA	small nucleolar RNA SNORA2/SNORA34 family && - && -
115488833	0.234154	4.24919	-3.83406	0.00471108	LOC115488833	78	snoRNA	small nucleolar RNA SNORD60 && - && -
26972	29.8279	67.61	-1.1795	0.00474945	Spo11	3310	protein_coding	SPO11 meiotic protein covalently bound to DSB%2C transcript variant X7 && sp|Q9WTK8|SPO11_MOUSE Meiotic recombination protein SPO11 OS=Mus musculus OX=10090 GN=Spo11 PE=1 SV=2 && -
239849	22.8826	47.2384	-1.04488	0.00476604	Cd200r4	3670	protein_coding	CD200 receptor 4%2C transcript variant X2 && sp|Q6XJV4|MO2R4_MOUSE Cell surface glycoprotein CD200 receptor 4 OS=Mus musculus OX=10090 GN=Cd200r4 PE=1 SV=1 && -
100038433	12.8633	3.09725	2.02645	0.00516221	9130213A22Rik	3129	misc_RNA	RIKEN cDNA 9130213A22 gene%2C transcript variant X2 && sp|Q8BKT2|HES7_MOUSE Transcription factor HES-7 OS=Mus musculus OX=10090 GN=Hes7 PE=1 SV=1 && -
246709	445.318	179.945	1.3082	0.00545036	Rgs13	2964	protein_coding	regulator of G-protein signaling 13%2C transcript variant X1 && sp|Q8K443|RGS13_MOUSE Regulator of G-protein signaling 13 OS=Mus musculus OX=10090 GN=Rgs13 PE=1 SV=1 && PF00615:Regulator of G protein signaling domain
71981	0	3.43985	-4.26777	0.00563933	Tdrd12	7703	protein_coding	tudor domain containing 12%2C transcript variant X5 && sp|Q9CWU0|TDR12_MOUSE Putative ATP-dependent RNA helicase TDRD12 OS=Mus musculus OX=10090 GN=Tdrd12 PE=1 SV=2 && -
22420	58.823	95.5577	-0.694729	0.00588761	Wnt6	2274	protein_coding	wingless-type MMTV integration site family%2C member 6%2C transcript variant X1 && sp|P22727|WNT6_MOUSE Protein Wnt-6 OS=Mus musculus OX=10090 GN=Wnt6 PE=1 SV=2 && PF00110:wnt family
226075	39.2361	18.943	1.04287	0.00591766	Glis3	17321	protein_coding	GLIS family zinc finger 3%2C transcript variant X4 && sp|Q6XP49|GLIS3_MOUSE Zinc finger protein GLIS3 OS=Mus musculus OX=10090 GN=Glis3 PE=1 SV=2 && -
70363	0.719349	13.5601	-4.22802	0.0059514	Fam135b	29521	protein_coding	family with sequence similarity 135%2C member B && sp|Q9DAI6|F135B_MOUSE Protein FAM135B OS=Mus musculus OX=10090 GN=Fam135b PE=1 SV=3 && -
53867	18.9085	42.6864	-1.1778	0.00600345	Col5a3	6112	protein_coding	collagen%2C type V%2C alpha 3%2C transcript variant 1 && sp|P25940|CO5A3_HUMAN Collagen alpha-3(V) chain OS=Homo sapiens OX=9606 GN=COL5A3 PE=1 SV=3 && PF01391:Collagen triple helix repeat (20 copies)|PF01410:Fibrillar collagen C-terminal domain
546752	1.68974	14.0948	-3.04592	0.00609995	Gm5977	5632	protein_coding	predicted gene 5977 && sp|P62748|HPCL1_MOUSE Hippocalcin-like protein 1 OS=Mus musculus OX=10090 GN=Hpcal1 PE=1 SV=2 && -
102636107	79.3367	30.4631	1.37443	0.00647965	Gm33272	7572	lncRNA	predicted gene%2C 33272%2C transcript variant X2 && sp|P11369|LORF2_MOUSE LINE-1 retrotransposable element ORF2 protein OS=Mus musculus OX=10090 GN=Pol PE=1 SV=2 && PF00078:Reverse transcriptase (RNA-dependent DNA polymerase)
236790	902.675	634.902	0.50692	0.00656251	Ints6l	7255	protein_coding	integrator complex subunit 6 like%2C transcript variant X8 && sp|Q8BND4|INT6L_MOUSE Integrator complex subunit 6-like OS=Mus musculus OX=10090 GN=Ints6l PE=2 SV=1 && -
666634	905.384	667.194	0.439703	0.00657625	Gm8203	866	pseudogene	- && sp|P0C0S4|H2AZ_BOVIN Histone H2A.Z OS=Bos taurus OX=9913 GN=H2AZ1 PE=1 SV=2 && PF00125:Core histone H2A/H2B/H3/H4|PF16211:C-terminus of histone H2A
100861749	1370.53	3350.02	-1.28954	0.00691321	LOC100861749	3939	transcribed_pseudogene	protein SFI1 homolog && sp|Q3UZY0|SFI1_MOUSE Protein SFI1 homolog OS=Mus musculus OX=10090 GN=Sfi1 PE=2 SV=1 && -
432530	101.547	57.3998	0.824333	0.00698855	Adcy1	12315	protein_coding	adenylate cyclase 1 && sp|O88444|ADCY1_MOUSE Adenylate cyclase type 1 OS=Mus musculus OX=10090 GN=Adcy1 PE=1 SV=2 && -
11298	4.63979	0.372779	3.49459	0.00700034	Aanat	3109	protein_coding	arylalkylamine N-acetyltransferase%2C transcript variant X2 && sp|O88816|SNAT_MOUSE Serotonin N-acetyltransferase OS=Mus musculus OX=10090 GN=Aanat PE=2 SV=1 && -
27221	440.963	270.584	0.703768	0.00740875	Chaf1a	3308	protein_coding	chromatin assembly factor 1%2C subunit A (p150) && sp|Q9QWF0|CAF1A_MOUSE Chromatin assembly factor 1 subunit A OS=Mus musculus OX=10090 GN=Chaf1a PE=1 SV=1 && PF12253:Chromatin assembly factor 1 subunit A|PF11600:Chromatin assembly factor 1 complex p150 subunit, N-terminal|PF15557:CAF1 complex subunit p150, region binding to PCNA|PF15539:CAF1 complex subunit p150, region binding to CAF1-p60 at C-…
56045	6719.42	8354.98	-0.314206	0.00748391	Samhd1	4710	protein_coding	SAM domain and HD domain%2C 1%2C transcript variant 2 && sp|Q60710|SAMH1_MOUSE Deoxynucleoside triphosphate triphosphohydrolase SAMHD1 OS=Mus musculus OX=10090 GN=Samhd1 PE=1 SV=3 && -
100503754	31.9172	16.4568	0.948283	0.00781349	Gm11725	8859	lncRNA	predicted gene 11725%2C transcript variant X3 && - && -
114662	43.8663	85.7145	-0.960134	0.00805356	Prss29	1181	protein_coding	protease%2C serine 29 && sp|Q99MS4|PRS29_MOUSE Serine protease 29 OS=Mus musculus OX=10090 GN=Prss29 PE=1 SV=2 && PF00089:Trypsin
15370	604.775	760.432	-0.330726	0.00813822	Nr4a1	7150	protein_coding	nuclear receptor subfamily 4%2C group A%2C member 1%2C transcript variant X7 && sp|P12813|NR4A1_MOUSE Nuclear receptor subfamily 4 group A member 1 OS=Mus musculus OX=10090 GN=Nr4a1 PE=1 SV=1 && -
115488800	0	4.22969	-4.55258	0.00830138	Gm52305	2012	lncRNA	predicted gene%2C 52305 && sp|P31789|ENV_IPMAE Envelope glycoprotein OS=Mouse intracisternal a-particle MIAE OX=11932 GN=env PE=2 SV=1 && -
66231	507.594	384.965	0.39789	0.00846833	Thoc7	2129	protein_coding	THO complex 7%2C transcript variant 1 && sp|Q7TMY4|THOC7_MOUSE THO complex subunit 7 homolog OS=Mus musculus OX=10090 GN=Thoc7 PE=1 SV=2 && PF05615:Tho complex subunit 7
102635619	0.992063	7.0403	-2.83689	0.00868263	Gm32908	3234	lncRNA	predicted gene%2C 32908%2C transcript variant X3 && - && -
780817	2.46581	25.7507	-3.38838	0.00871267	Ighv3-2	295	V_segment_pseudogene	- && sp|P18531|HVM60_MOUSE Ig heavy chain V region 3-6 OS=Mus musculus OX=10090 GN=Ighv3-6 PE=1 SV=1 && -
66403	207.79	140.445	0.562283	0.00903159	Asf1a	2192	protein_coding	anti-silencing function 1A histone chaperone && sp|Q9CQE6|ASF1A_MOUSE Histone chaperone ASF1A OS=Mus musculus OX=10090 GN=Asf1a PE=1 SV=1 && PF04729:ASF1 like histone chaperone
72039	218.193	281.856	-0.369821	0.00904703	Mccc1	5535	protein_coding	methylcrotonoyl-Coenzyme A carboxylase 1 (alpha)%2C transcript variant X1 && sp|Q99MR8|MCCA_MOUSE Methylcrotonoyl-CoA carboxylase subunit alpha, mitochondrial OS=Mus musculus OX=10090 GN=Mccc1 PE=1 SV=2 && PF02786:Carbamoyl-phosphate synthase L chain, ATP binding domain|PF00289:Biotin carboxylase, N-terminal domain|PF00364:Biotin-requiring enzyme|PF02785:Biotin carboxylase C-terminal domain
320118	2.19661	9.72104	-2.14094	0.00906522	Fbxl13	6248	protein_coding	F-box and leucine-rich repeat protein 13%2C transcript variant X5 && sp|Q8CDU4|DRC6_MOUSE Dynein regulatory complex subunit 6 OS=Mus musculus OX=10090 GN=Fbxl13 PE=1 SV=2 && -
625018	77.9192	46.518	0.747562	0.00924274	C4a	5367	transcribed_pseudogene	complement component 4A (Rodgers blood group)%2C transcript variant 1%2C non-coding && sp|P01029|CO4B_MOUSE Complement C4-B OS=Mus musculus OX=10090 GN=C4b PE=1 SV=3 && -
210297	56.2545	32.7405	0.782131	0.00932332	Lrch2	6879	protein_coding	leucine-rich repeats and calponin homology (CH) domain containing 2%2C transcript variant X5 && sp|Q3UMG5|LRCH2_MOUSE Leucine-rich repeat and calponin homology domain-containing protein 2 OS=Mus musculus OX=10090 GN=Lrch2 PE=2 SV=2 && -
74096	2483.47	3387.09	-0.447528	0.00935305	Hvcn1	3377	protein_coding	hydrogen voltage-gated channel 1%2C transcript variant X2 && sp|Q3U2S8|HVCN1_MOUSE Voltage-gated hydrogen channel 1 OS=Mus musculus OX=10090 GN=Hvcn1 PE=1 SV=2 && -
novel.607	9.08733	24.7711	-1.44342	0.0094912	-	1884	-	- && sp|Q8VC26|TLCD2_MOUSE TLC domain-containing protein 2 OS=Mus musculus OX=10090 GN=Tlcd2 PE=2 SV=1 && -
23921	492.474	316.825	0.635328	0.00958083	Sh2b2	3528	protein_coding	SH2B adaptor protein 2%2C transcript variant X4 && sp|Q9JID9|SH2B2_MOUSE SH2B adapter protein 2 OS=Mus musculus OX=10090 GN=Sh2b2 PE=1 SV=2 && PF08916:Phenylalanine zipper|PF00017:SH2 domain|PF00169:PH domain
70375	28.7519	12.2162	1.23352	0.00962963	Ica1l	9814	protein_coding	islet cell autoantigen 1-like%2C transcript variant 3 && sp|Q3TY65|ICA1L_MOUSE Islet cell autoantigen 1-like protein OS=Mus musculus OX=10090 GN=Ica1l PE=1 SV=1 && PF06456:Arfaptin-like domain|PF04629:Islet cell autoantigen ICA69, C-terminal domain
102633048	8.62581	2.09389	1.99727	0.00991785	Gm30967	3930	lncRNA	predicted gene%2C 30967%2C transcript variant X1 && sp|Q91YP2|NEUL_MOUSE Neurolysin, mitochondrial OS=Mus musculus OX=10090 GN=Nln PE=1 SV=1 && -
545539	8.85558	28.5294	-1.68043	0.00992932	Gm15417	1568	lncRNA	predicted gene 15417%2C transcript variant 2 && - && -
338349	206.537	142.468	0.533322	0.00998216	Cntln	10767	protein_coding	centlein%2C centrosomal protein%2C transcript variant X1 && sp|A2AM05|CNTLN_MOUSE Centlein OS=Mus musculus OX=10090 GN=Cntln PE=1 SV=1 && -
69296	16.25	4.94686	1.68501	0.0100063	Tmigd3	2597	protein_coding	transmembrane and immunoglobulin domain containing 3%2C transcript variant 2 && sp|Q61618|AA3R_MOUSE Adenosine receptor A3 OS=Mus musculus OX=10090 GN=Adora3 PE=2 SV=2 && PF00001:7 transmembrane receptor (rhodopsin family)
433193	31.7245	116.544	-1.87437	0.0101258	Rps15-ps3	492	pseudogene	- && sp|P62846|RS15_CHICK 40S ribosomal protein S15 OS=Gallus gallus OX=9031 GN=RPS15 PE=2 SV=2 && PF00203:Ribosomal protein S19
80910	1.73188	10.3132	-2.58272	0.0102249	Gpr84	1758	protein_coding	G protein-coupled receptor 84%2C transcript variant X1 && sp|Q8CIM5|GPR84_MOUSE G-protein coupled receptor 84 OS=Mus musculus OX=10090 GN=Gpr84 PE=1 SV=1 && PF00001:7 transmembrane receptor (rhodopsin family)
13618	271.646	166.194	0.706999	0.0103751	Ednrb	5691	protein_coding	endothelin receptor type B%2C transcript variant X1 && sp|P48302|EDNRB_MOUSE Endothelin receptor type B OS=Mus musculus OX=10090 GN=Ednrb PE=2 SV=1 && PF00001:7 transmembrane receptor (rhodopsin family)
102632600	14.8941	4.78571	1.63501	0.0105109	Gm30631	288	pseudogene	- && sp|Q8R033|LYRM2_MOUSE LYR motif-containing protein 2 OS=Mus musculus OX=10090 GN=Lyrm2 PE=3 SV=1 && -
novel.434	0.242598	5.22281	-4.11482	0.0105628	-	631	-	- && - && -
100503120	64.5786	38.2582	0.75474	0.0105711	A930006K02Rik	778	lncRNA	RIKEN cDNA A930006K02 gene && - && -
230959	10.4071	1.69677	2.57579	0.0105959	Ajap1	3245	protein_coding	adherens junction associated protein 1 && sp|A2ALI5|AJAP1_MOUSE Adherens junction-associated protein 1 OS=Mus musculus OX=10090 GN=Ajap1 PE=2 SV=1 && PF15298:AJAP1/PANP C-terminus
68099	141.131	102.768	0.456165	0.010615	Cibar1	2658	protein_coding	CBY1 interacting BAR domain containing 1%2C transcript variant 1 && sp|Q8BP22|FA92A_MOUSE Protein FAM92A OS=Mus musculus OX=10090 GN=Fam92a PE=1 SV=1 && PF06730:FAM92 protein
545681	29.6171	13.1002	1.16403	0.0106754	Gm12992	5873	lncRNA	predicted gene 12992%2C transcript variant 1 && sp|Q8BTI9|PK3CB_MOUSE Phosphatidylinositol 4,5-bisphosphate 3-kinase catalytic subunit beta isoform OS=Mus musculus OX=10090 GN=Pik3cb PE=1 SV=2 && -
novel.684	9.22327	26.1131	-1.49836	0.0106794	-	839	-	- && - && -
68846	3.21528	12.0324	-1.89578	0.0108023	Rnf208	1333	protein_coding	ring finger protein 208 && sp|Q8K0W3|RN208_MOUSE RING finger protein 208 OS=Mus musculus OX=10090 GN=Rnf208 PE=1 SV=2 && -
30943	102.825	67.6312	0.600423	0.0108276	Prss30	2533	protein_coding	protease%2C serine 30%2C transcript variant X1 && sp|Q9QYZ9|PRS30_MOUSE Serine protease 30 OS=Mus musculus OX=10090 GN=Prss30 PE=2 SV=2 && PF00089:Trypsin
58805	0.479858	6.63222	-3.76371	0.0111773	Mlxipl	5589	protein_coding	MLX interacting protein-like%2C transcript variant X1 && sp|Q99MZ3|MLXPL_MOUSE Carbohydrate-responsive element-binding protein OS=Mus musculus OX=10090 GN=Mlxipl PE=1 SV=1 && PF00010:Helix-loop-helix DNA-binding domain
15331	237.45	115.893	1.03274	0.0112069	Hmgn2	1254	protein_coding	high mobility group nucleosomal binding domain 2 && sp|Q86SG4|DPCA2_HUMAN Putative Dresden prostate carcinoma protein 2 OS=Homo sapiens OX=9606 GN=HMGN2P46 PE=5 SV=1 && -
118567848	3.96785	18.5477	-2.21836	0.0112723	LOC118567848	1210	lncRNA	uncharacterized LOC118567848 && - && -
100038516	6.02695	17.6695	-1.54573	0.011422	Gm10640	1134	lncRNA	predicted gene 10640 && - && -
novel.266	2.46939	17.0198	-2.7832	0.0115193	-	557	-	- && - && -
16362	3301.53	4452.2	-0.431285	0.0115576	Irf1	3359	protein_coding	interferon regulatory factor 1%2C transcript variant 1 && sp|P15314|IRF1_MOUSE Interferon regulatory factor 1 OS=Mus musculus OX=10090 GN=Irf1 PE=1 SV=1 && PF00605:Interferon regulatory factor transcription factor
118567504	33.9139	16.5541	1.03001	0.0115691	LOC118567504	5650	lncRNA	uncharacterized LOC118567504%2C transcript variant X2 && - && -
381236	316.585	240.449	0.395166	0.0115786	Lipo3	3299	protein_coding	lipase%2C member O3%2C transcript variant X2 && sp|Q3YBN2|TALLP_MESAU Tear acid lipase-like protein OS=Mesocricetus auratus OX=10036 PE=1 SV=1 && PF04083:Partial alpha/beta-hydrolase lipase region
100126034	14.4817	4.89185	1.57547	0.0116171	Gm10644	2928	lncRNA	predicted gene 10644 && sp|Q80TR1|AGRL1_MOUSE Adhesion G protein-coupled receptor L1 OS=Mus musculus OX=10090 GN=Adgrl1 PE=1 SV=2 && PF01825:GPCR proteolysis site, GPS, motif
12583	22.0514	59.211	-1.42603	0.0117341	Cdo1	1751	protein_coding	cysteine dioxygenase 1%2C cytosolic%2C transcript variant 2 && sp|P60334|CDO1_MOUSE Cysteine dioxygenase type 1 OS=Mus musculus OX=10090 GN=Cdo1 PE=1 SV=1 && PF05995:Cysteine dioxygenase type I
17833	0	2.92096	-4.02635	0.0119437	Muc5ac	10762	protein_coding	mucin 5%2C subtypes A and C%2C tracheobronchial/gastric%2C transcript variant X1 && sp|P98088|MUC5A_HUMAN Mucin-5AC OS=Homo sapiens OX=9606 GN=MUC5AC PE=1 SV=4 && PF08742:C8 domain|PF13330:Mucin-2 protein WxxW repeating region|PF01826:Trypsin Inhibitor like cysteine rich domain|PF00094:von Willebrand factor type D domain
78767	39.4127	15.2488	1.38039	0.0123118	Efcab11	2069	protein_coding	EF-hand calcium binding domain 11 && sp|Q9D0E5|EFC11_MOUSE EF-hand calcium-binding domain-containing protein 11 OS=Mus musculus OX=10090 GN=Efcab11 PE=2 SV=1 && PF13499:EF-hand domain pair
20704	20.8124	87.4704	-2.07077	0.0123247	Serpina1e	1374	protein_coding	serine (or cysteine) peptidase inhibitor%2C clade A%2C member 1E && sp|Q00898|A1AT5_MOUSE Alpha-1-antitrypsin 1-5 OS=Mus musculus OX=10090 GN=Serpina1e PE=1 SV=1 && PF00079:Serpin (serine protease inhibitor)
102639478	0.234154	5.30539	-4.1438	0.0125385	Gm35782	3615	lncRNA	predicted gene%2C 35782%2C transcript variant X4 && - && -
18405	2.69957	12.0772	-2.16188	0.012593	Orm1	779	protein_coding	orosomucoid 1 && sp|Q60590|A1AG1_MOUSE Alpha-1-acid glycoprotein 1 OS=Mus musculus OX=10090 GN=Orm1 PE=1 SV=1 && PF00061:Lipocalin / cytosolic fatty-acid binding protein family
239618	5.66921	0.661199	3.19048	0.0126297	Pdzrn4	4284	protein_coding	PDZ domain containing RING finger 4%2C transcript variant 1 && sp|Q6ZMN7|PZRN4_HUMAN PDZ domain-containing RING finger protein 4 OS=Homo sapiens OX=9606 GN=PDZRN4 PE=1 SV=3 && PF00595:PDZ domain
13363	31.9914	14.6815	1.1102	0.0127616	Dhh	5085	protein_coding	desert hedgehog && sp|Q61488|DHH_MOUSE Desert hedgehog protein OS=Mus musculus OX=10090 GN=Dhh PE=1 SV=1 && -
14961	12311.6	18439.3	-0.582737	0.0128668	H2-Ab1	1193	protein_coding	histocompatibility 2%2C class II antigen A%2C beta 1 && sp|P14483|HB2A_MOUSE H-2 class II histocompatibility antigen, A beta chain OS=Mus musculus OX=10090 GN=H2-Ab1 PE=1 SV=1 && PF00969:Class II histocompatibility antigen, beta domain|PF07654:Immunoglobulin C1-set domain
58994	54.6174	83.2638	-0.605985	0.0128727	Smpd3	5421	protein_coding	sphingomyelin phosphodiesterase 3%2C neutral && sp|Q9JJY3|NSMA2_MOUSE Sphingomyelin phosphodiesterase 3 OS=Mus musculus OX=10090 GN=Smpd3 PE=1 SV=1 && -
108168429	4.1342	0.38408	3.32937	0.0129259	Gm46666	2243	lncRNA	predicted gene%2C 46666 && - && -
27413	0	4.52811	-4.65408	0.0129295	Abcb11	5859	protein_coding	ATP-binding cassette%2C sub-family B (MDR/TAP)%2C member 11%2C transcript variant 2 && sp|Q9QY30|ABCBB_MOUSE Bile salt export pump OS=Mus musculus OX=10090 GN=Abcb11 PE=1 SV=2 && PF00005:ABC transporter|PF00664:ABC transporter transmembrane region
100852391	17.8275	1.61063	3.46882	0.0129862	Gm13319	1915	pseudogene	- && sp|O54826|AF10_MOUSE Protein AF-10 OS=Mus musculus OX=10090 GN=Mllt10 PE=1 SV=2 && -
227358	15.8933	3.23922	2.29489	0.0130298	Erfe	3934	protein_coding	erythroferrone%2C transcript variant X1 && sp|Q6PGN1|ERFE_MOUSE Erythroferrone OS=Mus musculus OX=10090 GN=Erfe PE=1 SV=1 && -
442805	31.3104	14.892	1.06565	0.0131268	D130007C19Rik	8938	misc_RNA	RIKEN cDNA D130007C19 gene%2C transcript variant X2 && - && -
102278	31.9581	17.164	0.909433	0.0132552	Cpne7	2489	protein_coding	copine VII%2C transcript variant X1 && sp|Q0VE82|CPNE7_MOUSE Copine-7 OS=Mus musculus OX=10090 GN=Cpne7 PE=1 SV=1 && PF00168:C2 domain|PF07002:Copine
212198	74.7256	120.531	-0.687699	0.0133314	Wdr25	4971	protein_coding	WD repeat domain 25%2C transcript variant X4 && sp|E9Q349|WDR25_MOUSE WD repeat-containing protein 25 OS=Mus musculus OX=10090 GN=Wdr25 PE=2 SV=1 && -
105243987	17.5768	35.5066	-1.00849	0.0133347	Gm39685	968	lncRNA	predicted gene%2C 39685 && - && -
101434	0.234154	4.31376	-3.85515	0.0134855	Ceacam15	1391	protein_coding	carcinoembryonic antigen-related cell adhesion molecule 15 && sp|A0A0B4J1L0|CEA15_MOUSE Carcinoembryonic antigen-related cell adhesion molecule 15 OS=Mus musculus OX=10090 GN=Ceacam15 PE=1 SV=1 && -
242646	4.0645	0.192908	3.88432	0.0135129	Tctex1d4	1058	protein_coding	Tctex1 domain containing 4 && sp|Q8CDY7|DYLT4_MOUSE Dynein light chain Tctex-type 4 OS=Mus musculus OX=10090 GN=Dynlt4 PE=1 SV=1 && PF03645:Tctex-1 family
231510	85.5796	128.432	-0.584036	0.0135517	Gpat3	3051	protein_coding	glycerol-3-phosphate acyltransferase 3%2C transcript variant X1 && sp|Q8C0N2|GPAT3_MOUSE Glycerol-3-phosphate acyltransferase 3 OS=Mus musculus OX=10090 GN=Gpat3 PE=1 SV=1 && PF01553:Acyltransferase
67086	28.5521	9.93214	1.52644	0.0135887	1700020N18Rik	547	lncRNA	RIKEN cDNA 1700020N18 gene && - && -
319634	22.8771	10.8291	1.07799	0.0136758	Efcab5	13350	protein_coding	EF-hand calcium binding domain 5%2C transcript variant X14 && sp|A0JP43|EFCB5_MOUSE EF-hand calcium-binding domain-containing protein 5 OS=Mus musculus OX=10090 GN=Efcab5 PE=1 SV=2 && -
105244392	0.245704	4.2025	-3.81113	0.0136964	Gm40011	4217	protein_coding	predicted gene%2C 40011%2C transcript variant X2 && - && -
19933	613.759	6346.14	-3.37014	0.013721	Rpl21	1856	protein_coding	ribosomal protein L21 && sp|P46778|RL21_HUMAN 60S ribosomal protein L21 OS=Homo sapiens OX=9606 GN=RPL21 PE=1 SV=2 && -
57264	0.983218	8.59982	-3.12908	0.0138335	Retn	1287	protein_coding	resistin%2C transcript variant 2 && sp|Q99P87|RETN_MOUSE Resistin OS=Mus musculus OX=10090 GN=Retn PE=1 SV=1 && PF06954:Resistin
76654	7.59559	17.757	-1.21842	0.0139134	Upp2	19577	protein_coding	uridine phosphorylase 2%2C transcript variant X13 && - && -
19652	5320.21	4284.11	0.312343	0.0139929	Rbm3	3582	protein_coding	RNA binding motif (RNP1%2C RRM) protein 3%2C transcript variant 1 && sp|O89086|RBM3_MOUSE RNA-binding protein 3 OS=Mus musculus OX=10090 GN=Rbm3 PE=1 SV=1 && PF00076:RNA recognition motif. (a.k.a. RRM, RBD, or RNP domain)
72648	0	2.74408	-3.91198	0.0140659	Smc2os	626	lncRNA	structural maintenance of chromosomes 2%2C opposite strand && - && -
209334	253.271	164.314	0.623789	0.0142108	Gen1	5654	protein_coding	GEN1%2C Holliday junction 5' flap endonuclease && sp|Q8BMI4|GEN_MOUSE Flap endonuclease GEN homolog 1 OS=Mus musculus OX=10090 GN=Gen1 PE=1 SV=2 && PF18704:Chromatin organization modifier domain 2|PF00867:XPG I-region|PF00752:XPG N-terminal domain
105244644	0.257656	4.21395	-3.81528	0.0143914	Lrp8os3	1782	lncRNA	low density lipoprotein receptor-related protein 8%2C apolipoprotein e receptor%2C opposite strand 3 && - && -
212933	12.2872	2.72355	2.15632	0.0144165	Pm20d1	4478	protein_coding	peptidase M20 domain containing 1%2C transcript variant 1 && sp|Q8C165|P20D1_MOUSE N-fatty-acyl-amino acid synthase/hydrolase PM20D1 OS=Mus musculus OX=10090 GN=Pm20d1 PE=1 SV=1 && -
12235	405.04	252.923	0.679937	0.0144488	Bub1	4351	protein_coding	BUB1%2C mitotic checkpoint serine/threonine kinase%2C transcript variant 1 && sp|O08901|BUB1_MOUSE Mitotic checkpoint serine/threonine-protein kinase BUB1 OS=Mus musculus OX=10090 GN=Bub1 PE=1 SV=1 && PF00069:Protein kinase domain|PF08311:Mad3/BUB1 homology region 1
76486	62.027	163.9	-1.39964	0.0147293	Ly6k	773	protein_coding	lymphocyte antigen 6 complex%2C locus K && sp|Q9CWP4|LY6K_MOUSE Lymphocyte antigen 6K OS=Mus musculus OX=10090 GN=Ly6k PE=1 SV=1 && -
75812	235.943	151.612	0.641606	0.0148644	Tasp1	4980	protein_coding	taspase%2C threonine aspartase 1%2C transcript variant X3 && sp|Q8R1G1|TASP1_MOUSE Threonine aspartase 1 OS=Mus musculus OX=10090 GN=Tasp1 PE=2 SV=1 && PF01112:Asparaginase
381126	48.673	18.1488	1.42539	0.0152606	Garem1	4783	protein_coding	GRB2 associated regulator of MAPK1 subtype 1 && sp|Q3UFT3|GARE1_MOUSE GRB2-associated and regulator of MAPK protein OS=Mus musculus OX=10090 GN=Garem1 PE=1 SV=2 && -
218503	912.646	674.964	0.434818	0.0153079	Fcho2	6247	protein_coding	FCH domain only 2%2C transcript variant X2 && sp|Q3UQN2|FCHO2_MOUSE F-BAR domain only protein 2 OS=Mus musculus OX=10090 GN=Fcho2 PE=1 SV=1 && -
100217421	3.1807	0	4.10338	0.0154115	Snord11	63	snoRNA	small nucleolar RNA%2C C/D box 11 && - && -
104158	5.43155	32.413	-2.5801	0.0154555	Ces1d	1966	protein_coding	carboxylesterase 1D && sp|Q8VCT4|EST1D_MOUSE Carboxylesterase 1D OS=Mus musculus OX=10090 GN=Ces1d PE=1 SV=1 && PF00135:Carboxylesterase family
625653	32.8515	19.2099	0.773062	0.0154909	Gm6610	1602	pseudogene	- && sp|Q9D992|MAJIN_MOUSE Membrane-anchored junction protein OS=Mus musculus OX=10090 GN=Majin PE=1 SV=2 && -
73919	37.1481	57.4571	-0.629686	0.0155153	Lyrm1	2758	protein_coding	LYR motif containing 1%2C transcript variant X11 && sp|Q9CQB7|LYRM1_MOUSE LYR motif-containing protein 1 OS=Mus musculus OX=10090 GN=Lyrm1 PE=1 SV=1 && PF05347:Complex 1 protein (LYR family)
78887	986.812	1354.5	-0.457431	0.0155618	Sfi1	10248	protein_coding	Sfi1 homolog%2C spindle assembly associated (yeast)%2C transcript variant X31 && sp|Q3UZY0|SFI1_MOUSE Protein SFI1 homolog OS=Mus musculus OX=10090 GN=Sfi1 PE=2 SV=1 && -
217219	38.0566	59.7354	-0.649435	0.0157067	Fam171a2	3161	protein_coding	family with sequence similarity 171%2C member A2%2C transcript variant X1 && sp|A2A699|F1712_MOUSE Protein FAM171A2 OS=Mus musculus OX=10090 GN=Fam171a2 PE=1 SV=1 && PF10577:Uncharacterised protein family UPF0560
72792	0.515312	6.43845	-3.71069	0.0158893	2810459M11Rik	3331	protein_coding	RIKEN cDNA 2810459M11 gene%2C transcript variant 1 && sp|Q9CYS6|CB072_MOUSE Uncharacterized protein C2orf72 homolog OS=Mus musculus OX=10090 PE=1 SV=2 && -
100310872	79.829	42.9698	0.888096	0.0159245	Dynlt1a	4945	protein_coding	dynein light chain Tctex-type 1A && sp|P51807|DYLT1_MOUSE Dynein light chain Tctex-type 1 OS=Mus musculus OX=10090 GN=Dynlt1 PE=1 SV=1 && -
77516	3.65354	0.19339	3.72735	0.0160762	9330198N18Rik	2691	lncRNA	RIKEN cDNA 9330198N18 gene%2C transcript variant X2 && - && -
16002	192.569	106.631	0.852084	0.0160854	Igf2	5701	protein_coding	insulin-like growth factor 2%2C transcript variant X3 && sp|P09535|IGF2_MOUSE Insulin-like growth factor II OS=Mus musculus OX=10090 GN=Igf2 PE=1 SV=1 && -
115488304	19.8706	4.29403	2.19732	0.0162116	5830448L01Rik	1698	lncRNA	RIKEN cDNA 5830448L01 gene && - && -
71319	5.9382	15.0551	-1.3529	0.0163375	4933439K11Rik	941	lncRNA	RIKEN cDNA 4933439K11 gene && - && -
71544	154.187	101.427	0.600266	0.0163676	Arhgap42	10507	protein_coding	Rho GTPase activating protein 42%2C transcript variant 1 && sp|A6NI28|RHG42_HUMAN Rho GTPase-activating protein 42 OS=Homo sapiens OX=9606 GN=ARHGAP42 PE=1 SV=3 && -
668389	8.73258	1.02105	3.10632	0.0164352	Ighv2-4	293	V_segment	- && sp|P01821|HVM45_MOUSE Ig heavy chain V region MC101 OS=Mus musculus OX=10090 PE=1 SV=1 && -
102920	140.73	79.8798	0.814975	0.0166359	Cenpi	5841	protein_coding	centromere protein I%2C transcript variant X2 && sp|Q8K1K4|CENPI_MOUSE Centromere protein I OS=Mus musculus OX=10090 GN=Cenpi PE=2 SV=1 && PF07778:Mis6
22323	4392.97	6904.09	-0.652178	0.0167405	Vasp	2252	protein_coding	vasodilator-stimulated phosphoprotein%2C transcript variant 1 && sp|P70460|VASP_MOUSE Vasodilator-stimulated phosphoprotein OS=Mus musculus OX=10090 GN=Vasp PE=1 SV=4 && PF00568:WH1 domain|PF08776:VASP tetramerisation domain
574437	54.198	16.3054	1.73771	0.0168958	Xlr3b	1792	protein_coding	X-linked lymphocyte-regulated 3B%2C transcript variant X2 && sp|Q6P205|XL3B_MOUSE X-linked lymphocyte-regulated protein 3B OS=Mus musculus OX=10090 GN=Xlr3b PE=2 SV=1 && PF04803:Cor1/Xlr/Xmr conserved region
16145	1873.42	2834.15	-0.59709	0.0169012	Igtp	2023	protein_coding	interferon gamma induced GTPase && sp|Q60766|IRGM1_MOUSE Immunity-related GTPase family M protein 1 OS=Mus musculus OX=10090 GN=Irgm1 PE=1 SV=1 && PF05049:Interferon-inducible GTPase (IIGP)
58226	108.449	51.238	1.07832	0.0169562	Cacna1h	10823	protein_coding	calcium channel%2C voltage-dependent%2C T type%2C alpha 1H subunit%2C transcript variant 1 && sp|O88427|CAC1H_MOUSE Voltage-dependent T-type calcium channel subunit alpha-1H OS=Mus musculus OX=10090 GN=Cacna1h PE=1 SV=3 && -
102633518	4.78161	0	4.68898	0.0172103	Gm31326	12248	lncRNA	predicted gene%2C 31326 && sp|P54762|EPHB1_HUMAN Ephrin type-B receptor 1 OS=Homo sapiens OX=9606 GN=EPHB1 PE=1 SV=1 && -
666465	134.037	81.1965	0.720713	0.0173271	Gm8121	773	pseudogene	- && sp|Q9CQU8|IMP1L_MOUSE Mitochondrial inner membrane protease subunit 1 OS=Mus musculus OX=10090 GN=Immp1l PE=1 SV=1 && PF00717:Peptidase S24-like|PF10502:Signal peptidase, peptidase S26
83382	79.2821	123.653	-0.640935	0.017465	Siglece	2060	protein_coding	sialic acid binding Ig-like lectin E%2C transcript variant X1 && sp|Q91Y57|SIG12_MOUSE Sialic acid-binding Ig-like lectin 12 OS=Mus musculus OX=10090 GN=Siglec12 PE=1 SV=3 && PF13927:Immunoglobulin domain|PF07686:Immunoglobulin V-set domain
105245870	3.39318	0.192908	3.622	0.0174928	Gm41254	4295	lncRNA	predicted gene%2C 41254%2C transcript variant X1 && - && -
19668	0.959716	14.3397	-3.89293	0.0178046	Rbpjl	2663	protein_coding	recombination signal binding protein for immunoglobulin kappa J region-like && sp|O08674|RBPJL_MOUSE Recombining binding protein suppressor of hairless-like protein OS=Mus musculus OX=10090 GN=Rbpjl PE=1 SV=1 && PF09270:Beta-trefoil DNA-binding domain|PF09271:LAG1, DNA binding
15439	59.6555	140.109	-1.23061	0.0179641	Hp	1345	protein_coding	haptoglobin%2C transcript variant 1 && sp|Q61646|HPT_MOUSE Haptoglobin OS=Mus musculus OX=10090 GN=Hp PE=1 SV=1 && PF00089:Trypsin
73916	256.505	193.737	0.405512	0.0181355	Ift57	2540	protein_coding	intraflagellar transport 57 && sp|Q8BXG3|IFT57_MOUSE Intraflagellar transport protein 57 homolog OS=Mus musculus OX=10090 GN=Ift57 PE=1 SV=1 && PF10498:Intra-flagellar transport protein 57
108168026	22.6295	6.77576	1.73384	0.0182458	Gm46374	6819	lncRNA	predicted gene%2C 46374%2C transcript variant X5 && - && -
100041826	45.2193	25.5968	0.811981	0.0182859	Gm10182	1170	pseudogene	- && sp|Q86SG4|DPCA2_HUMAN Putative Dresden prostate carcinoma protein 2 OS=Homo sapiens OX=9606 GN=HMGN2P46 PE=5 SV=1 && PF01101:HMG14 and HMG17
666528	5.12283	0.481328	3.63736	0.0184374	Zfp541	5601	protein_coding	zinc finger protein 541%2C transcript variant X1 && sp|Q0GGX2|ZN541_MOUSE Zinc finger protein 541 OS=Mus musculus OX=10090 GN=Znf541 PE=1 SV=1 && -
66659	296.337	378.244	-0.351512	0.0184691	Acp6	1933	protein_coding	acid phosphatase 6%2C lysophosphatidic%2C transcript variant X1 && sp|Q8BP40|PPA6_MOUSE Lysophosphatidic acid phosphatase type 6 OS=Mus musculus OX=10090 GN=Acp6 PE=1 SV=1 && -
16196	420.065	317.549	0.404109	0.0184761	Il7	3590	protein_coding	interleukin 7%2C transcript variant 3 && sp|P10168|IL7_MOUSE Interleukin-7 OS=Mus musculus OX=10090 GN=Il7 PE=1 SV=1 && PF01415:Interleukin 7/9 family
102639047	2.92217	0	3.98212	0.0185993	Gm35455	1335	lncRNA	predicted gene%2C 35455 && - && -
novel.71	4.61103	0	4.63988	0.018647	-	536	-	- && sp|P11369|LORF2_MOUSE LINE-1 retrotransposable element ORF2 protein OS=Mus musculus OX=10090 GN=Pol PE=1 SV=2 && -
102638347	6.98308	0.97237	2.81778	0.0186531	Gm34934	3191	lncRNA	predicted gene%2C 34934 && - && -
100124672	7.93928	1.58722	2.31033	0.0186542	Trbv12-1	372	V_segment	- && sp|A0A0A6YYD4|TVB13_HUMAN T cell receptor beta variable 13 OS=Homo sapiens OX=9606 GN=TRBV13 PE=3 SV=5 && PF07686:Immunoglobulin V-set domain
216274	138.577	67.6014	1.03429	0.0186751	Cep290	11089	protein_coding	centrosomal protein 290%2C transcript variant X1 && sp|Q6A078|CE290_MOUSE Centrosomal protein of 290 kDa OS=Mus musculus OX=10090 GN=Cep290 PE=1 SV=2 && PF16574:Coiled-coil region of centrosome protein CE290
268591	9.50881	2.731	1.83391	0.0188703	Serpina5	2276	protein_coding	serine (or cysteine) peptidase inhibitor%2C clade A%2C member 5 && sp|P70458|IPSP_MOUSE Plasma serine protease inhibitor OS=Mus musculus OX=10090 GN=Serpina5 PE=1 SV=2 && PF00079:Serpin (serine protease inhibitor)
14161	0.971266	12.5412	-3.68915	0.0190857	Fga	3370	protein_coding	fibrinogen alpha chain%2C transcript variant 2 && sp|E9PV24|FIBA_MOUSE Fibrinogen alpha chain OS=Mus musculus OX=10090 GN=Fga PE=1 SV=1 && -
19416	40.4217	22.4712	0.849371	0.0191696	Rasd1	1611	protein_coding	RAS%2C dexamethasone-induced 1 && sp|O35626|RASD1_MOUSE Dexamethasone-induced Ras-related protein 1 OS=Mus musculus OX=10090 GN=Rasd1 PE=1 SV=1 && PF00071:Ras family
69710	3241.27	3912.31	-0.271376	0.0192017	Arap1	7248	protein_coding	ArfGAP with RhoGAP domain%2C ankyrin repeat and PH domain 1%2C transcript variant X2 && sp|Q4LDD4|ARAP1_MOUSE Arf-GAP with Rho-GAP domain, ANK repeat and PH domain-containing protein 1 OS=Mus musculus OX=10090 GN=Arap1 PE=1 SV=2 && -
17738	15.997	58.8674	-1.87428	0.0192449	TrnN	71	tRNA	tRNA-Asn && - && -
692154	180.952	60.1286	1.58953	0.0192518	Igkv1-88	362	V_segment	- && sp|P06310|KV230_HUMAN Immunoglobulin kappa variable 2-30 OS=Homo sapiens OX=9606 GN=IGKV2-30 PE=3 SV=2 && PF07686:Immunoglobulin V-set domain
118568645	0.257656	4.22207	-3.81933	0.0199929	LOC118568645	8470	protein_coding	protein FAM205A-2-like && sp|C0HKD1|F25A2_MOUSE Protein FAM205A-2 OS=Mus musculus OX=10090 GN=Fam205a2 PE=3 SV=1 && -
217666	201.56	137.888	0.544732	0.0200406	L2hgdh	3338	protein_coding	L-2-hydroxyglutarate dehydrogenase && sp|Q91YP0|L2HDH_MOUSE L-2-hydroxyglutarate dehydrogenase, mitochondrial OS=Mus musculus OX=10090 GN=L2hgdh PE=1 SV=1 && PF01266:FAD dependent oxidoreductase
239017	6.33088	0.938466	2.70317	0.0202314	Ogdhl	3758	protein_coding	oxoglutarate dehydrogenase-like && sp|D3ZQD3|OGDHL_RAT 2-oxoglutarate dehydrogenase-like, mitochondrial OS=Rattus norvegicus OX=10116 GN=Ogdhl PE=1 SV=2 && PF16078:2-oxoglutarate dehydrogenase N-terminus|PF02779:Transketolase, pyrimidine binding domain|PF16870:2-oxoglutarate dehydrogenase C-terminal|PF00676:Dehydrogenase E1 component
100039062	12.459	4.74531	1.38342	0.0203198	Gm2027	3025	transcribed_pseudogene	predicted gene 2027 && sp|Q3UMQ8|NAF1_MOUSE H/ACA ribonucleoprotein complex non-core subunit NAF1 OS=Mus musculus OX=10090 GN=Naf1 PE=1 SV=2 && PF04410:Gar1/Naf1 RNA binding region
novel.5	19.3888	5.97054	1.6837	0.0203667	-	911	-	- && - && -
102639343	1.44531	7.01075	-2.25676	0.0205702	Gm35677	1808	lncRNA	predicted gene%2C 35677 && sp|Q62940|NEDD4_RAT E3 ubiquitin-protein ligase NEDD4 OS=Rattus norvegicus OX=10116 GN=Nedd4 PE=1 SV=1 && -
228071	136.722	90.9676	0.583214	0.0206238	Sestd1	9590	protein_coding	SEC14 and spectrin domains 1%2C transcript variant X2 && sp|Q80UK0|SESD1_MOUSE SEC14 domain and spectrin repeat-containing protein 1 OS=Mus musculus OX=10090 GN=Sestd1 PE=1 SV=1 && -
108167736	9.30013	2.06172	2.19217	0.020714	LOC108167736	3064	lncRNA	uncharacterized LOC108167736%2C transcript variant 3 && - && -
108167663	40.7136	16.8546	1.27437	0.0207448	Gm46119	4976	lncRNA	predicted gene%2C 46119%2C transcript variant X2 && - && -
13661	233.127	175.113	0.412783	0.020748	Ehf	4740	protein_coding	ets homologous factor%2C transcript variant X8 && sp|O70273|EHF_MOUSE ETS homologous factor OS=Mus musculus OX=10090 GN=Ehf PE=2 SV=1 && PF00178:Ets-domain|PF02198:Sterile alpha motif (SAM)/Pointed domain
432720	15.148	6.59694	1.19856	0.0207677	Akr1c19	3779	protein_coding	aldo-keto reductase family 1%2C member C19%2C transcript variant X1 && sp|Q95JH6|AK1C1_MACFU Aldo-keto reductase family 1 member C1 OS=Macaca fuscata fuscata OX=9543 GN=AKR1C1 PE=2 SV=1 && PF00248:Aldo/keto reductase family
21781	1761.05	1361.72	0.371039	0.0209884	Tfdp1	3838	protein_coding	transcription factor Dp 1%2C transcript variant X2 && sp|Q08639|TFDP1_MOUSE Transcription factor Dp-1 OS=Mus musculus OX=10090 GN=Tfdp1 PE=1 SV=1 && -
69694	189.87	137.351	0.468639	0.0209918	Tatdn1	10044	protein_coding	TatD DNase domain containing 1%2C transcript variant X6 && sp|Q6P8M1|TATD1_MOUSE Putative deoxyribonuclease TATDN1 OS=Mus musculus OX=10090 GN=Tatdn1 PE=1 SV=1 && PF01026:TatD related DNase
102022	0	5.61742	-4.96513	0.0210645	Ces2a	1964	protein_coding	carboxylesterase 2A%2C transcript variant 1 && sp|Q8QZR3|EST2A_MOUSE Pyrethroid hydrolase Ces2a OS=Mus musculus OX=10090 GN=Ces2a PE=1 SV=1 && PF00135:Carboxylesterase family
68014	223.755	143.466	0.641405	0.0210656	Zwilch	3050	protein_coding	zwilch kinetochore protein%2C transcript variant X1 && sp|Q8R060|ZWILC_MOUSE Protein zwilch homolog OS=Mus musculus OX=10090 GN=Zwilch PE=1 SV=1 && -
677858	298.238	183.575	0.69856	0.021069	Igkv8-24	365	V_segment	- && sp|P06312|KV401_HUMAN Immunoglobulin kappa variable 4-1 OS=Homo sapiens OX=9606 GN=IGKV4-1 PE=1 SV=1 && PF07686:Immunoglobulin V-set domain
102638993	195.138	79.8366	1.2887	0.0210978	Gm19765	727	lncRNA	predicted gene%2C 19765 && - && -
100503915	87.0947	120.612	-0.470457	0.0211932	Smpd5	2120	protein_coding	sphingomyelin phosphodiesterase 5%2C transcript variant X3 && sp|D6MZJ6|NSMA5_MOUSE Sphingomyelin phosphodiesterase 5 OS=Mus musculus OX=10090 GN=Smpd5 PE=1 SV=1 && -
100126434	9.32795	2.06685	2.13307	0.0212023	Trgj4	61	J_segment	- && - && -
16391	1857.75	2208.68	-0.249372	0.0212147	Irf9	2688	protein_coding	interferon regulatory factor 9%2C transcript variant 1 && sp|Q61179|IRF9_MOUSE Interferon regulatory factor 9 OS=Mus musculus OX=10090 GN=Irf9 PE=1 SV=1 && PF00605:Interferon regulatory factor transcription factor|PF10401:Interferon-regulatory factor 3
16199	53.511	207.625	-1.95636	0.0212222	Il9r	7514	protein_coding	interleukin 9 receptor%2C transcript variant X1 && sp|Q01114|IL9R_MOUSE Interleukin-9 receptor OS=Mus musculus OX=10090 GN=Il9r PE=2 SV=1 && -
13367	2700.19	3348.6	-0.310511	0.0212428	Diaph1	5899	protein_coding	diaphanous related formin 1%2C transcript variant 3 && sp|O08808|DIAP1_MOUSE Protein diaphanous homolog 1 OS=Mus musculus OX=10090 GN=Diaph1 PE=1 SV=1 && -
20928	579.915	383.472	0.596519	0.0212469	Abcc9	8063	protein_coding	ATP-binding cassette%2C sub-family C (CFTR/MRP)%2C member 9%2C transcript variant X6 && sp|P70170|ABCC9_MOUSE ATP-binding cassette sub-family C member 9 OS=Mus musculus OX=10090 GN=Abcc9 PE=1 SV=2 && PF00005:ABC transporter|PF00664:ABC transporter transmembrane region
228355	1563.24	1960.71	-0.326612	0.0212636	Madd	6229	protein_coding	MAP-kinase activating death domain%2C transcript variant X1 && sp|Q80U28|MADD_MOUSE MAP kinase-activating death domain protein OS=Mus musculus OX=10090 GN=Madd PE=1 SV=2 && PF02141:DENN (AEX-3) domain|PF03456:uDENN domain
20671	247.408	169.37	0.544641	0.0213488	Sox17	5695	protein_coding	SRY (sex determining region Y)-box 17%2C transcript variant X1 && sp|Q61473|SOX17_MOUSE Transcription factor SOX-17 OS=Mus musculus OX=10090 GN=Sox17 PE=1 SV=1 && PF00505:HMG (high mobility group) box|PF12067:Sox 17/18 central domain
230612	6.98777	0.638264	3.49791	0.02136	Slc5a9	4601	protein_coding	solute carrier family 5 (sodium/glucose cotransporter)%2C member 9 && sp|Q8VDT1|SC5A9_MOUSE Sodium/glucose cotransporter 4 OS=Mus musculus OX=10090 GN=Slc5a9 PE=1 SV=3 && PF00474:Sodium:solute symporter family
118567590	4.43105	0.20421	4.0039	0.0214051	LOC118567590	552	pseudogene	- && sp|Q10453|H331_CAEEL Histone H3.3 type 1 OS=Caenorhabditis elegans OX=6239 GN=his-71 PE=1 SV=2 && PF00125:Core histone H2A/H2B/H3/H4
71835	310.434	221.963	0.483182	0.021697	Lancl2	3657	protein_coding	LanC (bacterial lantibiotic synthetase component C)-like 2 && sp|Q9JJK2|LANC2_MOUSE LanC-like protein 2 OS=Mus musculus OX=10090 GN=Lancl2 PE=1 SV=1 && -
22419	34.193	52.627	-0.622005	0.0217358	Wnt5b	3307	protein_coding	wingless-type MMTV integration site family%2C member 5B%2C transcript variant X3 && sp|P22726|WNT5B_MOUSE Protein Wnt-5b OS=Mus musculus OX=10090 GN=Wnt5b PE=1 SV=2 && PF00110:wnt family
12051	1185.04	1474.06	-0.314335	0.0217917	Bcl3	1846	protein_coding	B cell leukemia/lymphoma 3 && sp|Q9Z2F6|BCL3_MOUSE B-cell lymphoma 3 protein homolog OS=Mus musculus OX=10090 GN=Bcl3 PE=1 SV=2 && PF12796:Ankyrin repeats (3 copies)
72465	783.219	642.148	0.286178	0.0219474	Zfp131	4302	protein_coding	zinc finger protein 131%2C transcript variant X5 && sp|Q8K3J5|ZN131_MOUSE Zinc finger protein 131 OS=Mus musculus OX=10090 GN=Znf131 PE=1 SV=1 && -
108071	0.234154	3.46733	-3.55634	0.0221601	Grm5	8982	protein_coding	glutamate receptor%2C metabotropic 5%2C transcript variant X2 && sp|Q3UVX5|GRM5_MOUSE Metabotropic glutamate receptor 5 OS=Mus musculus OX=10090 GN=Grm5 PE=1 SV=2 && -
100039441	32.8178	6.84295	2.24605	0.0222398	Gm2237	2989	protein_coding	predicted gene 2237%2C transcript variant X6 && - && -
56874	11.3294	23.2905	-1.04138	0.0224095	Rnf32	7184	protein_coding	ring finger protein 32%2C transcript variant X1 && sp|Q9JIT1|RNF32_MOUSE RING finger protein 32 OS=Mus musculus OX=10090 GN=Rnf32 PE=1 SV=1 && PF00612:IQ calmodulin-binding motif|PF13639:Ring finger domain
102635781	50.6412	32.2235	0.653612	0.0224325	Idi1-ps1	2501	transcribed_pseudogene	isopentenyl-diphosphate delta isomerase%2C pseudogene 1 && sp|P58044|IDI1_MOUSE Isopentenyl-diphosphate Delta-isomerase 1 OS=Mus musculus OX=10090 GN=Idi1 PE=1 SV=1 && PF00293:NUDIX domain
14527	0.973497	8.796	-3.17248	0.0224756	Gcgr	2932	protein_coding	glucagon receptor%2C transcript variant X5 && sp|Q61606|GLR_MOUSE Glucagon receptor OS=Mus musculus OX=10090 GN=Gcgr PE=2 SV=2 && PF02793:Hormone receptor domain|PF00002:7 transmembrane receptor (Secretin family)
70143	16.3707	6.99772	1.2253	0.0226422	2210414B05Rik	874	lncRNA	RIKEN cDNA 2210414B05 gene && - && -
629906	119.515	43.8304	1.44411	0.0226891	Ighv1-42	310	V_segment	- && sp|P01758|HVM14_MOUSE Ig heavy chain V region 108A OS=Mus musculus OX=10090 GN=Igh-VJ558 PE=4 SV=1 && PF07686:Immunoglobulin V-set domain
20460	217.343	124.956	0.797362	0.0227966	Stil	5556	protein_coding	Scl/Tal1 interrupting locus%2C transcript variant X3 && sp|Q60988|STIL_MOUSE SCL-interrupting locus protein homolog OS=Mus musculus OX=10090 GN=Stil PE=1 SV=1 && -
621304	0	2.4896	-3.80115	0.0228385	Gm6209	4516	lncRNA	predicted gene 6209%2C transcript variant X2 && - && -
11829	64.6256	30.245	1.0926	0.0229572	Aqp4	6007	protein_coding	aquaporin 4%2C transcript variant 8 && sp|P55088|AQP4_MOUSE Aquaporin-4 OS=Mus musculus OX=10090 GN=Aqp4 PE=1 SV=2 && PF00230:Major intrinsic protein
272396	159.761	96.6074	0.72318	0.0229908	Tarsl2	3230	protein_coding	threonyl-tRNA synthetase-like 2 && sp|Q8BLY2|SYTC2_MOUSE Threonine--tRNA ligase 2, cytoplasmic OS=Mus musculus OX=10090 GN=Tars3 PE=1 SV=1 && PF02824:TGS domain|PF07973:Threonyl and Alanyl tRNA synthetase second additional domain|PF03129:Anticodon binding domain|PF00587:tRNA synthetase class II core domain (G, H, P, S and T)
11576	14.0944	37.1044	-1.39979	0.0234662	Afp	2086	protein_coding	alpha fetoprotein && sp|P02772|FETA_MOUSE Alpha-fetoprotein OS=Mus musculus OX=10090 GN=Afp PE=2 SV=1 && PF00273:Serum albumin family
328833	1306.84	1679.48	-0.361984	0.023475	Treml2	4730	protein_coding	triggering receptor expressed on myeloid cells-like 2%2C transcript variant X1 && sp|Q2LA85|TRML2_MOUSE Trem-like transcript 2 protein OS=Mus musculus OX=10090 GN=Treml2 PE=1 SV=2 && -
626545	4.12138	12.0605	-1.54211	0.023701	Trdv5	345	V_segment	- && sp|A0JD37|TRDV3_HUMAN T cell receptor delta variable 3 OS=Homo sapiens OX=9606 GN=TRDV3 PE=1 SV=1 && PF07686:Immunoglobulin V-set domain
14544	1005.84	498.729	1.01173	0.0238139	Gda	5417	protein_coding	guanine deaminase && sp|Q9R111|GUAD_MOUSE Guanine deaminase OS=Mus musculus OX=10090 GN=Gda PE=1 SV=1 && -
107765	0.772968	5.64465	-2.90032	0.0238448	Ankrd1	1765	protein_coding	ankyrin repeat domain 1 (cardiac muscle) && sp|Q9CR42|ANKR1_MOUSE Ankyrin repeat domain-containing protein 1 OS=Mus musculus OX=10090 GN=Ankrd1 PE=1 SV=1 && PF12796:Ankyrin repeats (3 copies)
628614	10.7861	79.185	-2.87523	0.0239667	Ighv1-34	294	V_segment	- && sp|P01758|HVM14_MOUSE Ig heavy chain V region 108A OS=Mus musculus OX=10090 GN=Igh-VJ558 PE=4 SV=1 && -
101055656	5.67185	1.03398	2.48318	0.0240286	Gm16141	24118	lncRNA	predicted gene 16141%2C transcript variant X1 && sp|O00470|MEIS1_HUMAN Homeobox protein Meis1 OS=Homo sapiens OX=9606 GN=MEIS1 PE=1 SV=1 && -
209707	273.611	203.508	0.425746	0.0241352	Lcorl	32496	protein_coding	ligand dependent nuclear receptor corepressor-like%2C transcript variant X17 && sp|Q3TNU4|YD021_MOUSE Putative uncharacterized protein ENSP00000382790 homolog OS=Mus musculus OX=10090 GN=Gm3414 PE=5 SV=1 && -
100040961	56.0109	32.6433	0.769246	0.0242277	Gm10145	698	protein_coding	predicted gene 10145 && sp|Q3MHP1|UB2L3_BOVIN Ubiquitin-conjugating enzyme E2 L3 OS=Bos taurus OX=9913 GN=UBE2L3 PE=2 SV=1 && PF00179:Ubiquitin-conjugating enzyme
94352	43.4629	73.8684	-0.765304	0.0242371	Loxl2	5860	protein_coding	lysyl oxidase-like 2%2C transcript variant X1 && sp|P58022|LOXL2_MOUSE Lysyl oxidase homolog 2 OS=Mus musculus OX=10090 GN=Loxl2 PE=1 SV=2 && -
380792	15.4575	6.5218	1.27417	0.0242847	Ighe	1480	C_region	- && sp|P06336|IGHE_MOUSE Ig epsilon chain C region OS=Mus musculus OX=10090 PE=4 SV=2 && PF00047:Immunoglobulin domain|PF07654:Immunoglobulin C1-set domain
22368	1152.89	1477.4	-0.357497	0.0242979	Trpv2	3359	protein_coding	transient receptor potential cation channel%2C subfamily V%2C member 2%2C transcript variant 2 && sp|Q9WTR1|TRPV2_MOUSE Transient receptor potential cation channel subfamily V member 2 OS=Mus musculus OX=10090 GN=Trpv2 PE=1 SV=2 && PF00520:Ion transport protein|PF12796:Ankyrin repeats (3 copies)
319887	47.8982	100.581	-1.06719	0.0243522	E030030I06Rik	3977	protein_coding	RIKEN cDNA E030030I06 gene%2C transcript variant 2 && sp|Q64261|CDK6_MOUSE Cyclin-dependent kinase 6 OS=Mus musculus OX=10090 GN=Cdk6 PE=1 SV=2 && -
433144	53.7958	103.201	-0.935106	0.0243561	Gm5499	1857	pseudogene	- && sp|Q9D710|TMX2_MOUSE Thioredoxin-related transmembrane protein 2 OS=Mus musculus OX=10090 GN=Tmx2 PE=1 SV=1 && PF00085:Thioredoxin
102635133	115.801	60.1003	0.944269	0.0244277	Gm10777	7731	lncRNA	predicted gene 10777%2C transcript variant X1 && sp|Q9UQG0|POK11_HUMAN Endogenous retrovirus group K member 11 Pol protein OS=Homo sapiens OX=9606 GN=ERVK-11 PE=2 SV=2 && -
381778	225.342	97.1737	1.21201	0.0245256	Igkv16-104	348	V_segment	- && sp|A0A0C4DH69|KV109_HUMAN Immunoglobulin kappa variable 1-9 OS=Homo sapiens OX=9606 GN=IGKV1-9 PE=3 SV=1 && PF07686:Immunoglobulin V-set domain
64697	0	5.22079	-4.85979	0.0245399	Keg1	1672	protein_coding	kidney expressed gene 1 && sp|Q9DCY0|KEG1_MOUSE Glycine N-acyltransferase-like protein Keg1 OS=Mus musculus OX=10090 GN=Keg1 PE=1 SV=1 && PF08444:Aralkyl acyl-CoA:amino acid N-acyltransferase, C-terminal region|PF06021:Aralkyl acyl-CoA:amino acid N-acyltransferase
100041194	26.1838	9.02636	1.53427	0.0245565	Ahnak2	11477	protein_coding	AHNAK nucleoprotein 2%2C transcript variant 1 && sp|Q8IVF2|AHNK2_HUMAN Protein AHNAK2 OS=Homo sapiens OX=9606 GN=AHNAK2 PE=1 SV=2 && -
novel.665	54.7747	25.4133	1.11156	0.0246276	-	5316	-	- && sp|P04026|POL_IPHA Intracisternal A-particle Pol-related polyprotein (Fragment) OS=Hamster intracisternal a-particle H18 OX=11752 GN=pol PE=3 SV=1 && PF00665:Integrase core domain|PF06817:Reverse transcriptase thumb domain|PF00552:Integrase DNA binding domain|PF00075:RNase H|PF02022:Integrase Zinc binding domain
108167895	3.17138	11.1684	-1.79667	0.0249458	Gm46277	43955	lncRNA	predicted gene%2C 46277 && sp|A5JSS2|RL21_CAPHI 60S ribosomal protein L21 OS=Capra hircus OX=9925 GN=RPL21 PE=2 SV=1 && -
72748	36.8468	62.7679	-0.761553	0.0250213	Hdhd3	1083	protein_coding	haloacid dehalogenase-like hydrolase domain containing 3 && sp|Q9CYW4|HDHD3_MOUSE Haloacid dehalogenase-like hydrolase domain-containing protein 3 OS=Mus musculus OX=10090 GN=Hdhd3 PE=1 SV=1 && PF13419:Haloacid dehalogenase-like hydrolase
67492	108.316	69.4784	0.641637	0.0250297	Zfand4	10107	protein_coding	zinc finger%2C AN1-type domain 4%2C transcript variant X2 && sp|D3Z3C6|ZFAN4_MOUSE AN1-type zinc finger protein 4 OS=Mus musculus OX=10090 GN=Zfand4 PE=4 SV=2 && -
79235	397.629	226.169	0.813061	0.0250515	Lrat	5349	protein_coding	lecithin-retinol acyltransferase (phosphatidylcholine-retinol-O-acyltransferase) && sp|Q9JI60|LRAT_MOUSE Lecithin retinol acyltransferase OS=Mus musculus OX=10090 GN=Lrat PE=1 SV=1 && PF04970:Lecithin retinol acyltransferase
108168990	3.23034	0.179871	3.54508	0.0250793	Gm46878	5740	lncRNA	predicted gene%2C 46878%2C transcript variant X1 && sp|O00468|AGRIN_HUMAN Agrin OS=Homo sapiens OX=9606 GN=AGRN PE=1 SV=6 && -
217431	345.423	472.981	-0.451816	0.0251278	Nol10	3084	protein_coding	nucleolar protein 10%2C transcript variant X1 && sp|Q5RJG1|NOL10_MOUSE Nucleolar protein 10 OS=Mus musculus OX=10090 GN=Nol10 PE=2 SV=1 && PF08159:NUC153 domain
20471	5.24642	0.59099	3.13783	0.0251589	Six1	2849	protein_coding	sine oculis-related homeobox 1 && sp|Q62231|SIX1_MOUSE Homeobox protein SIX1 OS=Mus musculus OX=10090 GN=Six1 PE=1 SV=2 && PF00046:Homeodomain|PF16878:Transcriptional regulator, SIX1, N-terminal SD domain
12144	387.327	244.727	0.662791	0.0251623	Blm	6040	protein_coding	Bloom syndrome%2C RecQ like helicase%2C transcript variant 1 && sp|O88700|BLM_MOUSE Bloom syndrome protein homolog OS=Mus musculus OX=10090 GN=Blm PE=1 SV=1 && PF16124:RecQ zinc-binding|PF00570:HRDC domain|PF00271:Helicase conserved C-terminal domain|PF08072:BDHCT (NUC031) domain|PF16202:N-terminal region of Bloom syndrome protein|PF00270:DEAD/DEAH box helicase|PF16204:BDHCT-box associated domain…
66940	14944.4	18670.4	-0.321121	0.0255251	Shisa5	2791	protein_coding	shisa family member 5%2C transcript variant 3 && sp|Q9D7I0|SHSA5_MOUSE Protein shisa-5 OS=Mus musculus OX=10090 GN=Shisa5 PE=1 SV=1 && -
433070	60.4906	35.6952	0.761191	0.025762	Vmn2r96	2947	protein_coding	vomeronasal 2%2C receptor 96 && sp|E9Q6I0|V2116_MOUSE Vomeronasal type-2 receptor 116 OS=Mus musculus OX=10090 GN=Vmn2r116 PE=1 SV=1 && PF01094:Receptor family ligand binding region|PF00003:7 transmembrane sweet-taste receptor of 3 GCPR|PF07562:Nine Cysteines Domain of family 3 GPCR
101055769	2.41387	8.40106	-1.7817	0.0258044	Gm12596	1280	lncRNA	predicted gene 12596 && - && -
68992	82.6686	53.9602	0.613901	0.0259006	Zfp580	1734	protein_coding	zinc finger protein 580%2C transcript variant X2 && sp|Q9DB38|ZN580_MOUSE Zinc finger protein 580 OS=Mus musculus OX=10090 GN=Znf580 PE=2 SV=1 && PF00096:Zinc finger, C2H2 type
105246413	3.66542	0	4.30814	0.025927	Gm41703	1247	lncRNA	predicted gene%2C 41703 && - && -
621239	6.12351	0	5.04626	0.0259805	Nhlrc4	2141	protein_coding	NHL repeat containing 4 && sp|Q3UP44|NHLC4_MOUSE NHL-repeat-containing protein 4 OS=Mus musculus OX=10090 GN=Nhlrc4 PE=2 SV=1 && -
104009	564.999	733.208	-0.375336	0.0260316	Qsox1	3361	protein_coding	quiescin Q6 sulfhydryl oxidase 1%2C transcript variant 1 && sp|Q8BND5|QSOX1_MOUSE Sulfhydryl oxidase 1 OS=Mus musculus OX=10090 GN=Qsox1 PE=1 SV=1 && PF18108:QSOX Trx-like domain|PF04777:Erv1 / Alr family|PF18371:Flavin adenine dinucleotide (FAD)-dependent sulfhydryl oxidase|PF00085:Thioredoxin
102634323	15.747	7.62009	1.04602	0.0261344	Gm14320	907	lncRNA	predicted gene 14320%2C transcript variant X1 && - && -
22355	40.5485	19.3319	1.06578	0.02635	Vipr2	11500	protein_coding	vasoactive intestinal peptide receptor 2%2C transcript variant X3 && sp|P41588|VIPR2_MOUSE Vasoactive intestinal polypeptide receptor 2 OS=Mus musculus OX=10090 GN=Vipr2 PE=1 SV=1 && PF00002:7 transmembrane receptor (Secretin family)|PF02793:Hormone receptor domain
118568478	19.2817	38.0201	-0.986113	0.0264033	LOC118568478	6501	lncRNA	uncharacterized LOC118568478 && sp|Q3UZY0|SFI1_MOUSE Protein SFI1 homolog OS=Mus musculus OX=10090 GN=Sfi1 PE=2 SV=1 && -
100043729	2.01384	11.0845	-2.46609	0.0267112	Gm14010	775	lncRNA	predicted gene 14010%2C transcript variant 1 && - && -
100126819	504.893	880.595	-0.802472	0.0267132	Gm10076	394	pseudogene	- && - && -
545378	4.40652	0.563951	2.90444	0.0267202	Sh2d1b2	399	protein_coding	SH2 domain containing 1B2 && sp|Q45HK4|SH21C_MOUSE SH2 domain-containing protein 1B2 OS=Mus musculus OX=10090 GN=Sh2d1b2 PE=1 SV=1 && PF00017:SH2 domain
56043	92.24	44.6496	1.05345	0.0267252	Akr1e1	3138	protein_coding	aldo-keto reductase family 1%2C member E1%2C transcript variant X1 && sp|Q9DCT1|AKCL2_MOUSE 1,5-anhydro-D-fructose reductase OS=Mus musculus OX=10090 GN=Akr1e2 PE=1 SV=1 && -
80891	7.60443	2.01219	1.91904	0.0267548	Fcrls	2348	protein_coding	Fc receptor-like S%2C scavenger receptor%2C transcript variant X1 && sp|Q96LA5|FCRL2_HUMAN Fc receptor-like protein 2 OS=Homo sapiens OX=9606 GN=FCRL2 PE=1 SV=1 && PF13895:Immunoglobulin domain|PF13927:Immunoglobulin domain|PF00530:Scavenger receptor cysteine-rich domain
105243016	5.85676	1.38652	2.06997	0.0268373	Gm39061	6022	lncRNA	predicted gene%2C 39061 && sp|E9Q7G0|NUMA1_MOUSE Nuclear mitotic apparatus protein 1 OS=Mus musculus OX=10090 GN=Numa1 PE=1 SV=1 && -
228482	641.875	454.012	0.500041	0.0268532	Arhgap11a	5017	protein_coding	Rho GTPase activating protein 11A && sp|Q80Y19|RHGBA_MOUSE Rho GTPase-activating protein 11A OS=Mus musculus OX=10090 GN=Arhgap11a PE=1 SV=2 && -
102640410	22.6072	7.99598	1.48949	0.0268696	Gm36475	1306	lncRNA	predicted gene%2C 36475%2C transcript variant X3 && sp|P11369|LORF2_MOUSE LINE-1 retrotransposable element ORF2 protein OS=Mus musculus OX=10090 GN=Pol PE=1 SV=2 && -
14431	43.4305	76.2012	-0.804912	0.0270392	Gamt	1036	protein_coding	guanidinoacetate methyltransferase%2C transcript variant 1 && sp|O35969|GAMT_MOUSE Guanidinoacetate N-methyltransferase OS=Mus musculus OX=10090 GN=Gamt PE=1 SV=1 && -
12373	14.9432	6.15665	1.27292	0.0270523	Casq2	2565	protein_coding	calsequestrin 2%2C transcript variant 1 && sp|O09161|CASQ2_MOUSE Calsequestrin-2 OS=Mus musculus OX=10090 GN=Casq2 PE=1 SV=3 && -
novel.491	5.6501	0.580171	3.25149	0.027166	-	470	-	- && - && -
227449	839.184	1023.65	-0.287232	0.0273815	Zcchc2	7883	protein_coding	zinc finger%2C CCHC domain containing 2%2C transcript variant X1 && sp|Q69ZB8|ZCHC2_MOUSE Zinc finger CCHC domain-containing protein 2 OS=Mus musculus OX=10090 GN=Zcchc2 PE=2 SV=3 && -
633395	12.5915	1.69359	2.86869	0.0273942	Gm10548	2629	transcribed_pseudogene	predicted gene 10548 && sp|P25886|RL29_RAT 60S ribosomal protein L29 OS=Rattus norvegicus OX=10116 GN=Rpl29 PE=1 SV=3 && -
107817	622.544	785.331	-0.334766	0.0275435	Jmjd6	2789	protein_coding	jumonji domain containing 6%2C transcript variant X1 && sp|Q9ERI5|JMJD6_MOUSE Bifunctional arginine demethylase and lysyl-hydroxylase JMJD6 OS=Mus musculus OX=10090 GN=Jmjd6 PE=1 SV=2 && -
108116	548.355	674.783	-0.298766	0.0277419	Slco3a1	5368	protein_coding	solute carrier organic anion transporter family%2C member 3a1%2C transcript variant 1 && sp|Q8R3L5|SO3A1_MOUSE Solute carrier organic anion transporter family member 3A1 OS=Mus musculus OX=10090 GN=Slco3a1 PE=1 SV=1 && PF03137:Organic Anion Transporter Polypeptide (OATP) family|PF07648:Kazal-type serine protease inhibitor domain
14869	2.16737	9.82487	-2.17196	0.0277991	Gstp2	752	protein_coding	glutathione S-transferase%2C pi 2 && sp|P46425|GSTP2_MOUSE Glutathione S-transferase P 2 OS=Mus musculus OX=10090 GN=Gstp2 PE=1 SV=2 && PF02798:Glutathione S-transferase, N-terminal domain|PF14497:Glutathione S-transferase, C-terminal domain
75198	1.44842	6.29624	-2.09161	0.0278115	4930544F09Rik	16178	lncRNA	RIKEN cDNA 4930544F09 gene && - && -
17085	1994.87	2487.24	-0.317949	0.0279561	Ly9	2591	protein_coding	lymphocyte antigen 9%2C transcript variant 3 && sp|Q01965|LY9_MOUSE T-lymphocyte surface antigen Ly-9 OS=Mus musculus OX=10090 GN=Ly9 PE=1 SV=2 && PF13895:Immunoglobulin domain
novel.212	5.37691	16.9995	-1.64508	0.0279786	-	690	-	- && - && -
268860	99.6203	59.787	0.733329	0.0281197	Abat	4636	protein_coding	4-aminobutyrate aminotransferase%2C transcript variant 1 && sp|P61922|GABT_MOUSE 4-aminobutyrate aminotransferase, mitochondrial OS=Mus musculus OX=10090 GN=Abat PE=1 SV=1 && -
54392	476.815	307.231	0.63337	0.0281901	Ncapg	4468	protein_coding	non-SMC condensin I complex%2C subunit G%2C transcript variant X1 && sp|Q9BPX3|CND3_HUMAN Condensin complex subunit 3 OS=Homo sapiens OX=9606 GN=NCAPG PE=1 SV=1 && PF12719:Nuclear condensing complex subunits, C-term domain
16994	7773.84	11612.9	-0.578967	0.0283009	Ltb	1095	protein_coding	lymphotoxin B && sp|P41155|TNFC_MOUSE Lymphotoxin-beta OS=Mus musculus OX=10090 GN=Ltb PE=2 SV=1 && PF00229:TNF(Tumour Necrosis Factor) family
115490216	4.88908	15.5324	-1.67031	0.0286467	Gm10858	1283	lncRNA	predicted gene 10858 && - && -
54525	11.3368	3.50664	1.67322	0.0286867	Syt7	11521	protein_coding	synaptotagmin VII%2C transcript variant X8 && sp|Q9R0N7|SYT7_MOUSE Synaptotagmin-7 OS=Mus musculus OX=10090 GN=Syt7 PE=1 SV=1 && -
105247231	12.5685	4.06276	1.60699	0.0288783	Gm42365	1062	lncRNA	predicted gene%2C 42365 && - && -
68777	8.33398	18.9793	-1.17932	0.0289227	Tmem53	1292	protein_coding	transmembrane protein 53%2C transcript variant 2 && sp|Q9D0Z3|TMM53_MOUSE Transmembrane protein 53 OS=Mus musculus OX=10090 GN=Tmem53 PE=2 SV=1 && PF05705:Eukaryotic protein of unknown function (DUF829)
352968	47.4611	29.7032	0.680486	0.0289864	D830050J10Rik	2400	lncRNA	RIKEN cDNA D830050J10 gene && - && -
545848	70.9131	22.2821	1.67006	0.0290536	Igkv4-80	348	V_segment	- && sp|P01680|KV4A1_MOUSE Ig kappa chain V-IV region S107B OS=Mus musculus OX=10090 PE=4 SV=1 && PF07686:Immunoglobulin V-set domain
21939	1063.77	1334.35	-0.326589	0.0290845	Cd40	1879	protein_coding	CD40 antigen%2C transcript variant 3 && sp|P27512|TNR5_MOUSE Tumor necrosis factor receptor superfamily member 5 OS=Mus musculus OX=10090 GN=Cd40 PE=1 SV=3 && PF00020:TNFR/NGFR cysteine-rich region
102631948	14.9592	5.64509	1.42453	0.0291308	Gm30149	9172	lncRNA	predicted gene%2C 30149%2C transcript variant X2 && - && -
109280	2.75669	10.1336	-1.874	0.0291383	Slc22a13b	1455	transcribed_pseudogene	solute carrier family 22 (organic cation transporter)%2C member 13b && sp|Q6A4L0|S22AD_MOUSE Solute carrier family 22 member 13 OS=Mus musculus OX=10090 GN=Slc22a13 PE=1 SV=3 && -
108811	98.305	56.2981	0.803487	0.029173	Ccdc122	1822	protein_coding	coiled-coil domain containing 122%2C transcript variant 2 && sp|Q8BVN0|CC122_MOUSE Coiled-coil domain-containing protein 122 OS=Mus musculus OX=10090 GN=Ccdc122 PE=2 SV=1 && -
234479	23.5258	37.3001	-0.667128	0.0291856	Gm4890	2642	lncRNA	predicted gene 4890%2C transcript variant 1 && - && -
18816	1.70297	12.6936	-2.89671	0.0293569	Serpinf2	2192	protein_coding	serine (or cysteine) peptidase inhibitor%2C clade F%2C member 2 && sp|Q61247|A2AP_MOUSE Alpha-2-antiplasmin OS=Mus musculus OX=10090 GN=Serpinf2 PE=1 SV=1 && PF00079:Serpin (serine protease inhibitor)
15951	104.787	212.386	-1.02035	0.0295169	Ifi204	2417	protein_coding	interferon activated gene 204%2C transcript variant X1 && sp|P0DOV2|IFI4_MOUSE Interferon-activable protein 204 OS=Mus musculus OX=10090 GN=Ifi204 PE=1 SV=1 && PF02758:PAAD/DAPIN/Pyrin domain|PF02760:HIN-200/IF120x domain
268291	54.6068	35.3744	0.61695	0.0295368	Rnf217	2860	protein_coding	ring finger protein 217 && sp|D3YYI7|RN217_MOUSE Probable E3 ubiquitin-protein ligase RNF217 OS=Mus musculus OX=10090 GN=Rnf217 PE=3 SV=2 && PF01485:IBR domain, a half RING-finger domain
385658	1661.3	2059.27	-0.309871	0.0295714	Nxpe3	8318	protein_coding	neurexophilin and PC-esterase domain family%2C member 3 && sp|Q5RCA5|NXPE3_PONAB NXPE family member 3 OS=Pongo abelii OX=9601 GN=NXPE3 PE=2 SV=1 && -
382051	289.994	357.224	-0.301347	0.0297033	Pdp2	5735	protein_coding	pyruvate dehyrogenase phosphatase catalytic subunit 2 && sp|O88484|PDP2_RAT [Pyruvate dehydrogenase [acetyl-transferring]]-phosphatase 2, mitochondrial OS=Rattus norvegicus OX=10116 GN=Pdp2 PE=2 SV=1 && -
669429	56.4632	145.43	-1.36352	0.0297257	Gpi-ps	1703	pseudogene	- && sp|P06745|G6PI_MOUSE Glucose-6-phosphate isomerase OS=Mus musculus OX=10090 GN=Gpi PE=1 SV=4 && PF00342:Phosphoglucose isomerase
234086	188.878	119.793	0.656518	0.0299515	Erich1	3172	protein_coding	glutamate rich 1%2C transcript variant X1 && sp|Q86X53|ERIC1_HUMAN Glutamate-rich protein 1 OS=Homo sapiens OX=9606 GN=ERICH1 PE=1 SV=1 && -
15512	202.543	121.34	0.739654	0.0300962	Hspa2	2841	protein_coding	heat shock protein 2%2C transcript variant 1 && sp|P17156|HSP72_MOUSE Heat shock-related 70 kDa protein 2 OS=Mus musculus OX=10090 GN=Hspa2 PE=1 SV=2 && PF00012:Hsp70 protein
170639	6.15919	1.20314	2.35222	0.0303066	Olfr78	3496	protein_coding	olfactory receptor 78%2C transcript variant 1 && sp|Q8VBV9|O51E2_MOUSE Olfactory receptor 51E2 OS=Mus musculus OX=10090 GN=Or51e2 PE=2 SV=1 && PF13853:Olfactory receptor
12839	7.16862	1.33592	2.4937	0.0303683	Col9a1	4243	protein_coding	collagen%2C type IX%2C alpha 1%2C transcript variant 1 && sp|Q05722|CO9A1_MOUSE Collagen alpha-1(IX) chain OS=Mus musculus OX=10090 GN=Col9a1 PE=2 SV=2 && PF01391:Collagen triple helix repeat (20 copies)
667296	6.14341	0.481328	3.89858	0.0304967	Gm12947	761	pseudogene	- && sp|P62846|RS15_CHICK 40S ribosomal protein S15 OS=Gallus gallus OX=9031 GN=RPS15 PE=2 SV=2 && -
17937	691.969	942.916	-0.445898	0.0308293	Nab2	2575	protein_coding	Ngfi-A binding protein 2%2C transcript variant 1 && sp|Q61127|NAB2_MOUSE NGFI-A-binding protein 2 OS=Mus musculus OX=10090 GN=Nab2 PE=1 SV=2 && PF04904:NAB conserved region 1 (NCD1)|PF04905:NAB conserved region 2 (NCD2)
432879	58.9355	33.3842	0.824113	0.0309133	Kbtbd6	2982	protein_coding	kelch repeat and BTB (POZ) domain containing 6 && sp|Q8WVZ9|KBTB7_HUMAN Kelch repeat and BTB domain-containing protein 7 OS=Homo sapiens OX=9606 GN=KBTBD7 PE=1 SV=1 && PF00651:BTB/POZ domain|PF07707:BTB And C-terminal Kelch
68549	225.836	142.904	0.661581	0.030959	Sgo2a	5416	protein_coding	shugoshin 2A%2C transcript variant 1 && sp|Q7TSY8|SGO2_MOUSE Shugoshin 2 OS=Mus musculus OX=10090 GN=Sgo2 PE=1 SV=1 && -
novel.268	26.2295	78.8625	-1.58479	0.0310612	-	769	-	- && - && -
232146	37.2726	22.0862	0.757828	0.0310831	Eva1a	2205	protein_coding	eva-1 homolog A (C. elegans)%2C transcript variant X2 && sp|Q91WM6|EVA1A_MOUSE Protein eva-1 homolog A OS=Mus musculus OX=10090 GN=Eva1a PE=1 SV=2 && PF14851:FAM176 family
14587	0.976603	5.33981	-2.45282	0.0313526	Gfra3	1997	protein_coding	glial cell line derived neurotrophic factor family receptor alpha 3 && sp|O35118|GFRA3_MOUSE GDNF family receptor alpha-3 OS=Mus musculus OX=10090 GN=Gfra3 PE=2 SV=1 && PF02351:GDNF/GAS1 domain
100861615	6.10167	0.577471	3.36945	0.0314267	Gm3411	1991	protein_coding	predicted gene 3411 && - && PF04822:Takusan
64435	1442.4	926.762	0.638195	0.0315287	Fcamr	7834	protein_coding	Fc receptor%2C IgA%2C IgM%2C high affinity%2C transcript variant X5 && sp|Q2TB54|FCAMR_MOUSE High affinity immunoglobulin alpha and immunoglobulin mu Fc receptor OS=Mus musculus OX=10090 GN=Fcamr PE=1 SV=2 && PF07686:Immunoglobulin V-set domain
105243343	0.488302	3.67187	-2.89544	0.0316608	Gm39291	668	lncRNA	predicted gene%2C 39291%2C transcript variant X1 && - && -
69938	7.11573	16.0071	-1.15755	0.0316843	Scrn1	4203	protein_coding	secernin 1%2C transcript variant X2 && sp|Q9CZC8|SCRN1_MOUSE Secernin-1 OS=Mus musculus OX=10090 GN=Scrn1 PE=1 SV=1 && -
novel.269	14.7493	6.4882	1.19048	0.0317352	-	3342	-	- && sp|P21414|POL_GALV Gag-Pol polyprotein OS=Gibbon ape leukemia virus OX=11840 GN=pol PE=3 SV=2 && -
17454	572.926	704.906	-0.298446	0.0317581	Mov10	4601	protein_coding	Mov10 RISC complex RNA helicase%2C transcript variant X4 && sp|P23249|MOV10_MOUSE Putative helicase MOV-10 OS=Mus musculus OX=10090 GN=Mov10 PE=1 SV=2 && -
625281	0.242598	3.24133	-3.44433	0.0317585	Gm6570	383	protein_coding	predicted gene 6570 && sp|Q3T0D5|RL30_BOVIN 60S ribosomal protein L30 OS=Bos taurus OX=9913 GN=RPL30 PE=3 SV=3 && PF01248:Ribosomal protein L7Ae/L30e/S12e/Gadd45 family
50722	73.8233	49.3038	0.583324	0.0319539	Dkkl1	1188	protein_coding	dickkopf-like 1 && sp|Q9QZL9|DKKL1_MOUSE Dickkopf-like protein 1 OS=Mus musculus OX=10090 GN=Dkkl1 PE=1 SV=2 && -
667779	103.579	72.3737	0.514447	0.0319585	Rpl30-ps8	462	pseudogene	- && sp|Q3T0D5|RL30_BOVIN 60S ribosomal protein L30 OS=Bos taurus OX=9913 GN=RPL30 PE=3 SV=3 && PF01248:Ribosomal protein L7Ae/L30e/S12e/Gadd45 family
226539	418.325	309.029	0.437678	0.0321028	Dars2	3700	protein_coding	aspartyl-tRNA synthetase 2 (mitochondrial)%2C transcript variant X2 && sp|Q8BIP0|SYDM_MOUSE Aspartate--tRNA ligase, mitochondrial OS=Mus musculus OX=10090 GN=Dars2 PE=1 SV=1 && PF02938:GAD domain|PF00152:tRNA synthetases class II (D, K and N)
171286	14.8678	6.07138	1.28059	0.0321287	Slc12a8	4758	protein_coding	solute carrier family 12 (potassium/chloride transporters)%2C member 8%2C transcript variant 3 && sp|Q8VI23|S12A8_MOUSE Solute carrier family 12 member 8 OS=Mus musculus OX=10090 GN=Slc12a8 PE=2 SV=2 && PF00324:Amino acid permease
667859	14.4058	3.60248	1.97684	0.0322009	Igkv8-18	370	V_segment	- && sp|P06312|KV401_HUMAN Immunoglobulin kappa variable 4-1 OS=Homo sapiens OX=9606 GN=IGKV4-1 PE=1 SV=1 && PF07686:Immunoglobulin V-set domain
30045	30.8019	54.3489	-0.811722	0.0322189	Dnajc12	1365	protein_coding	DnaJ heat shock protein family (Hsp40) member C12%2C transcript variant 1 && sp|Q9R022|DJC12_MOUSE DnaJ homolog subfamily C member 12 OS=Mus musculus OX=10090 GN=Dnajc12 PE=1 SV=1 && PF00226:DnaJ domain
71803	14.9577	6.54411	1.20509	0.0324262	Slc25a18	4613	protein_coding	solute carrier family 25 (mitochondrial carrier)%2C member 18%2C transcript variant X2 && sp|Q9DB41|GHC2_MOUSE Mitochondrial glutamate carrier 2 OS=Mus musculus OX=10090 GN=Slc25a18 PE=1 SV=4 && -
76156	2.39881	9.23906	-1.93388	0.0325296	Fam131b	4487	protein_coding	family with sequence similarity 131%2C member B%2C transcript variant X1 && sp|Q3TY60|F131B_MOUSE Protein FAM131B OS=Mus musculus OX=10090 GN=Fam131b PE=1 SV=1 && PF15010:Putative cell signalling
14610	0	4.28967	-4.57637	0.0326036	Gja10	1518	protein_coding	gap junction protein%2C alpha 10 && sp|Q9WUS4|CXA10_MOUSE Gap junction alpha-10 protein OS=Mus musculus OX=10090 GN=Gja10 PE=1 SV=2 && PF00029:Connexin
66179	91.05	142.068	-0.63853	0.0326303	Ogfod3	1243	protein_coding	2-oxoglutarate and iron-dependent oxygenase domain containing 3 && sp|Q9D136|OGFD3_MOUSE 2-oxoglutarate and iron-dependent oxygenase domain-containing protein 3 OS=Mus musculus OX=10090 GN=Ogfod3 PE=2 SV=1 && PF13640:2OG-Fe(II) oxygenase superfamily
74020	163.889	252.07	-0.621769	0.032769	Cpne4	4326	protein_coding	copine IV%2C transcript variant 2 && sp|Q8BLR2|CPNE4_MOUSE Copine-4 OS=Mus musculus OX=10090 GN=Cpne4 PE=1 SV=1 && -
230603	121.039	64.982	0.896286	0.0327999	Ttc39a	3172	protein_coding	tetratricopeptide repeat domain 39A%2C transcript variant X2 && sp|A2ACP1|TT39A_MOUSE Tetratricopeptide repeat protein 39A OS=Mus musculus OX=10090 GN=Ttc39a PE=2 SV=1 && PF10300:Protein of unknown function (DUF3808)
245020	41.3298	27.0446	0.608015	0.0328417	Slc35g2	4776	protein_coding	solute carrier family 35%2C member G2%2C transcript variant X1 && sp|D3YVE8|S35G2_MOUSE Solute carrier family 35 member G2 OS=Mus musculus OX=10090 GN=Slc35g2 PE=1 SV=1 && -
18828	80.3949	49.8738	0.685587	0.0329475	Plscr2	2117	protein_coding	phospholipid scramblase 2%2C transcript variant A && sp|Q9DCW2|PLS2_MOUSE Phospholipid scramblase 2 OS=Mus musculus OX=10090 GN=Plscr2 PE=1 SV=3 && PF03803:Scramblase
620140	0.976603	5.09423	-2.38835	0.0329828	Ighv1-83	293	V_segment	- && sp|P06327|HVM52_MOUSE Ig heavy chain V region VH558 A1/A4 OS=Mus musculus OX=10090 GN=Gm5629 PE=2 SV=1 && -
226518	20.7043	37.566	-0.865787	0.0330613	Nmnat2	7632	protein_coding	nicotinamide nucleotide adenylyltransferase 2%2C transcript variant X1 && sp|Q8BNJ3|NMNA2_MOUSE Nicotinamide/nicotinic acid mononucleotide adenylyltransferase 2 OS=Mus musculus OX=10090 GN=Nmnat2 PE=1 SV=1 && -
16493	15.063	3.10188	2.2658	0.0330925	Kcna5	3005	protein_coding	potassium voltage-gated channel%2C shaker-related subfamily%2C member 5 && sp|Q61762|KCNA5_MOUSE Potassium voltage-gated channel subfamily A member 5 OS=Mus musculus OX=10090 GN=Kcna5 PE=1 SV=2 && -
68279	545.914	402.72	0.438708	0.0332927	Mcoln2	4630	protein_coding	mucolipin 2%2C transcript variant X2 && sp|Q8K595|MCLN2_MOUSE Mucolipin-2 OS=Mus musculus OX=10090 GN=Mcoln2 PE=1 SV=1 && -
108167657	10.0068	3.87705	1.34429	0.0340039	Gm46116	1314	lncRNA	predicted gene%2C 46116 && - && -
228421	221.066	144.52	0.612766	0.0340391	Kif18a	3371	protein_coding	kinesin family member 18A && sp|Q91WD7|KI18A_MOUSE Kinesin-like protein KIF18A OS=Mus musculus OX=10090 GN=Kif18a PE=2 SV=1 && PF00225:Kinesin motor domain
17308	2825.81	3530.8	-0.321192	0.034119	Mgat1	7494	protein_coding	mannoside acetylglucosaminyltransferase 1%2C transcript variant X6 && sp|P27808|MGAT1_MOUSE Alpha-1,3-mannosyl-glycoprotein 2-beta-N-acetylglucosaminyltransferase OS=Mus musculus OX=10090 GN=Mgat1 PE=1 SV=1 && PF03071:GNT-I family
65257	278.897	352.546	-0.337163	0.0341694	Asb3	3407	protein_coding	ankyrin repeat and SOCS box-containing 3 && sp|Q9WV72|ASB3_MOUSE Ankyrin repeat and SOCS box protein 3 OS=Mus musculus OX=10090 GN=Asb3 PE=1 SV=2 && PF07525:SOCS box|PF12796:Ankyrin repeats (3 copies)
213948	29.6382	16.3963	0.859171	0.0342471	Atg9b	3934	protein_coding	autophagy related 9B && sp|Q6EBV9|ATG9B_MOUSE Autophagy-related protein 9B OS=Mus musculus OX=10090 GN=Atg9b PE=2 SV=2 && PF04109:Autophagy protein Apg9
100039256	259.488	187.602	0.467239	0.0344033	Hmgb1-ps1	2325	pseudogene	- && sp|P12682|HMGB1_PIG High mobility group protein B1 OS=Sus scrofa OX=9823 GN=HMGB1 PE=2 SV=3 && PF09011:HMG-box domain
665563	113.86	74.1079	0.614923	0.0344157	Mthfd2l	2831	protein_coding	methylenetetrahydrofolate dehydrogenase (NADP+ dependent) 2-like%2C transcript variant X3 && sp|D3YZG8|MTD2L_MOUSE Probable bifunctional methylenetetrahydrofolate dehydrogenase/cyclohydrolase 2 OS=Mus musculus OX=10090 GN=Mthfd2l PE=3 SV=1 && -
12789	2.40773	8.14585	-1.74956	0.034422	Cnga2	3653	protein_coding	cyclic nucleotide gated channel alpha 2%2C transcript variant X2 && sp|Q62398|CNGA2_MOUSE Cyclic nucleotide-gated olfactory channel OS=Mus musculus OX=10090 GN=Cnga2 PE=2 SV=2 && PF16526:C-terminal leucine zipper domain of cyclic nucleotide-gated channels|PF00027:Cyclic nucleotide-binding domain|PF00520:Ion transport protein
102633075	23.9007	12.5724	0.926724	0.0344347	Gm30990	6957	protein_coding	predicted gene%2C 30990 && - && -
59083	0	4.4113	-4.61776	0.0345513	Fetub	1784	protein_coding	fetuin beta%2C transcript variant 1 && sp|Q9QXC1|FETUB_MOUSE Fetuin-B OS=Mus musculus OX=10090 GN=Fetub PE=1 SV=1 && PF00031:Cystatin domain
118567891	5.06691	1.00022	2.34449	0.0346882	LOC118567891	3940	lncRNA	uncharacterized LOC118567891 && - && -
100502736	9.31654	2.34774	1.973	0.0347339	Gm19345	998	protein_coding	predicted gene%2C 19345 && sp|E9QA28|CEA16_MOUSE Carcinoembryonic antigen-related cell adhesion molecule 16 OS=Mus musculus OX=10090 GN=Ceacam16 PE=1 SV=1 && PF13927:Immunoglobulin domain
14680	41.9836	21.0842	0.986917	0.0348119	Gnal	6228	protein_coding	guanine nucleotide binding protein%2C alpha stimulating%2C olfactory type%2C transcript variant 2 && sp|P38405|GNAL_HUMAN Guanine nucleotide-binding protein G(olf) subunit alpha OS=Homo sapiens OX=9606 GN=GNAL PE=1 SV=1 && PF00503:G-protein alpha subunit
58887	170.119	212.878	-0.322672	0.0348729	Repin1	3146	protein_coding	replication initiator 1%2C transcript variant 1 && sp|Q5U4E2|REPI1_MOUSE Replication initiator 1 OS=Mus musculus OX=10090 GN=Repin1 PE=1 SV=1 && -
239364	10.2663	20.0467	-0.960616	0.035051	Tspyl5	4009	protein_coding	testis-specific protein%2C Y-encoded-like 5 && sp|Q69ZB3|TSYL5_MOUSE Testis-specific Y-encoded-like protein 5 OS=Mus musculus OX=10090 GN=Tspyl5 PE=2 SV=2 && -
621363	0.500254	3.85377	-2.96801	0.0350693	Gm6218	731	pseudogene	- && sp|P47963|RL13_MOUSE 60S ribosomal protein L13 OS=Mus musculus OX=10090 GN=Rpl13 PE=1 SV=3 && PF01294:Ribosomal protein L13e
103220	49.6421	30.937	0.677064	0.0351731	Ttc41	8513	protein_coding	tetratricopeptide repeat domain 41%2C transcript variant X28 && sp|Q692V3|TTC41_MOUSE Tetratricopeptide repeat protein 41 OS=Mus musculus OX=10090 GN=Ttc41 PE=1 SV=1 && -
67792	9.38149	3.17987	1.59613	0.0352277	Rgs8	6958	protein_coding	regulator of G-protein signaling 8%2C transcript variant X1 && sp|Q8BXT1|RGS8_MOUSE Regulator of G-protein signaling 8 OS=Mus musculus OX=10090 GN=Rgs8 PE=1 SV=1 && -
11606	0.734006	8.06737	-3.46168	0.035274	Agt	1931	protein_coding	angiotensinogen (serpin peptidase inhibitor%2C clade A%2C member 8)%2C transcript variant X1 && sp|P11859|ANGT_MOUSE Angiotensinogen OS=Mus musculus OX=10090 GN=Agt PE=1 SV=1 && PF00079:Serpin (serine protease inhibitor)
380824	16.357	52.7881	-1.69129	0.0352921	Ighv1-66	294	V_segment	- && sp|P06327|HVM52_MOUSE Ig heavy chain V region VH558 A1/A4 OS=Mus musculus OX=10090 GN=Gm5629 PE=2 SV=1 && -
100042372	1.91632	8.75133	-2.1892	0.0353926	Trav2	330	V_segment	- && sp|A0A0B4J268|TVA4_HUMAN T cell receptor alpha variable 4 OS=Homo sapiens OX=9606 GN=TRAV4 PE=1 SV=1 && PF07686:Immunoglobulin V-set domain
94175	0	3.73403	-4.37607	0.0355578	Hrg	1737	protein_coding	histidine-rich glycoprotein && sp|Q9ESB3|HRG_MOUSE Histidine-rich glycoprotein OS=Mus musculus OX=10090 GN=Hrg PE=1 SV=2 && -
59090	1909.33	2340.32	-0.293561	0.0355774	Midn	6783	protein_coding	midnolin%2C transcript variant X2 && sp|D4AE48|MIDN_RAT Midnolin OS=Rattus norvegicus OX=10116 GN=Midn PE=1 SV=1 && -
118567770	48.5937	28.5137	0.771827	0.0358204	LOC118567770	1054	lncRNA	uncharacterized LOC118567770%2C transcript variant X2 && sp|Q569N2|ANR37_MOUSE Ankyrin repeat domain-containing protein 37 OS=Mus musculus OX=10090 GN=Ankrd37 PE=2 SV=1 && -
102636508	0	2.69588	-3.89513	0.0359493	Gm33554	2455	lncRNA	predicted gene%2C 33554%2C transcript variant X1 && - && -
214663	117.066	160.229	-0.450291	0.0360028	Slc25a29	1964	protein_coding	solute carrier family 25 (mitochondrial carrier%2C palmitoylcarnitine transporter)%2C member 29 && sp|Q8BL03|MCATL_MOUSE Mitochondrial basic amino acids transporter OS=Mus musculus OX=10090 GN=Slc25a29 PE=1 SV=1 && PF00153:Mitochondrial carrier protein
668589	296.119	42.8229	2.78977	0.036044	Ighv1-80	294	V_segment	- && sp|P01750|HVM06_MOUSE Ig heavy chain V region 102 OS=Mus musculus OX=10090 PE=1 SV=1 && -
14924	148.888	269.8	-0.857997	0.0363969	Magi1	29803	protein_coding	membrane associated guanylate kinase%2C WW and PDZ domain containing 1%2C transcript variant X17 && sp|Q6RHR9|MAGI1_MOUSE Membrane-associated guanylate kinase, WW and PDZ domain-containing protein 1 OS=Mus musculus OX=10090 GN=Magi1 PE=1 SV=1 && -
102639985	3.36434	0	4.18654	0.0364032	Gm36168	750	lncRNA	predicted gene%2C 36168%2C transcript variant X2 && - && -
224171	457.565	320.206	0.515557	0.0364281	Cip2a	4012	protein_coding	cell proliferation regulating inhibitor of protein phosphatase 2A && sp|Q8BWY9|CIP2A_MOUSE Protein CIP2A OS=Mus musculus OX=10090 GN=Cip2a PE=1 SV=3 && -
17762	33.2041	14.4164	1.21553	0.0364396	Mapt	8419	protein_coding	microtubule-associated protein tau%2C transcript variant X18 && sp|P29172|TAU_BOVIN Microtubule-associated protein tau OS=Bos taurus OX=9913 GN=MAPT PE=1 SV=3 && -
58200	16.486	6.92547	1.25875	0.0364865	Ppp1r1a	1494	protein_coding	protein phosphatase 1%2C regulatory inhibitor subunit 1A && sp|Q9ERT9|PPR1A_MOUSE Protein phosphatase 1 regulatory subunit 1A OS=Mus musculus OX=10090 GN=Ppp1r1a PE=1 SV=1 && PF05395:Protein phosphatase inhibitor 1/DARPP-32
666348	3.90228	13.7392	-1.79765	0.0364945	Apol7e	2856	protein_coding	apolipoprotein L 7e%2C transcript variant X1 && sp|O95236|APOL3_HUMAN Apolipoprotein L3 OS=Homo sapiens OX=9606 GN=APOL3 PE=1 SV=3 && PF05461:Apolipoprotein L
629930	6.16304	0.794236	2.95178	0.0364968	Ighv8-6	301	V_segment	- && sp|P01817|HV205_HUMAN Immunoglobulin heavy variable 2-5 OS=Homo sapiens OX=9606 GN=IGHV2-5 PE=1 SV=2 && PF07686:Immunoglobulin V-set domain
novel.690	3.72215	34.0863	-3.19416	0.0366067	-	470	-	- && - && -
21803	3854.51	4457.41	-0.209492	0.0366499	Tgfb1	2197	protein_coding	transforming growth factor%2C beta 1 && sp|P04202|TGFB1_MOUSE Transforming growth factor beta-1 proprotein OS=Mus musculus OX=10090 GN=Tgfb1 PE=1 SV=1 && PF00019:Transforming growth factor beta like domain|PF00688:TGF-beta propeptide
12295	122.153	160.28	-0.389305	0.0367752	Cacnb1	5450	protein_coding	calcium channel%2C voltage-dependent%2C beta 1 subunit%2C transcript variant X3 && sp|Q8R3Z5|CACB1_MOUSE Voltage-dependent L-type calcium channel subunit beta-1 OS=Mus musculus OX=10090 GN=Cacnb1 PE=1 SV=1 && -
18619	101.811	156.889	-0.622357	0.0368939	Penk	1593	protein_coding	preproenkephalin%2C transcript variant 1 && sp|P22005|PENK_MOUSE Proenkephalin-A OS=Mus musculus OX=10090 GN=Penk PE=1 SV=2 && PF01160:Vertebrate endogenous opioids neuropeptide
102634962	7.17165	15.2911	-1.0966	0.0369528	Gm27252	1677	lncRNA	predicted gene 27252 && - && -
241589	4.45082	0.865408	2.42983	0.0370602	D430041D05Rik	14566	protein_coding	RIKEN cDNA D430041D05 gene%2C transcript variant X4 && sp|Q6ZVL6|K154L_HUMAN UPF0606 protein KIAA1549L OS=Homo sapiens OX=9606 GN=KIAA1549L PE=2 SV=2 && -
26876	0	4.25355	-4.5647	0.0372302	Adh4	3180	protein_coding	alcohol dehydrogenase 4 (class II)%2C pi polypeptide%2C transcript variant X1 && sp|Q9QYY9|ADH4_MOUSE All-trans-retinol dehydrogenase [NAD(+)] ADH4 OS=Mus musculus OX=10090 GN=Adh4 PE=1 SV=4 && PF00107:Zinc-binding dehydrogenase|PF08240:Alcohol dehydrogenase GroES-like domain
225609	32.8535	16.8028	0.958984	0.0373065	Gm9949	6362	protein_coding	predicted gene 9949 && - && -
108168797	6.75036	1.34959	2.29826	0.0373395	Gm46767	9068	lncRNA	predicted gene%2C 46767%2C transcript variant X2 && - && -
230848	374.15	459.248	-0.296132	0.0373621	Zbtb40	7408	protein_coding	zinc finger and BTB domain containing 40%2C transcript variant X1 && sp|Q9NUA8|ZBT40_HUMAN Zinc finger and BTB domain-containing protein 40 OS=Homo sapiens OX=9606 GN=ZBTB40 PE=1 SV=4 && -
70162	13.0085	24.1305	-0.888225	0.0373998	Hk1os	1827	lncRNA	hexokinase 1%2C opposite strand%2C transcript variant 3 && - && -
66402	1.00712	5.25783	-2.3923	0.0376784	Sln	520	protein_coding	sarcolipin && sp|Q9CQD6|SARCO_MOUSE Sarcolipin OS=Mus musculus OX=10090 GN=Sln PE=1 SV=1 && -
225028	505.121	362.396	0.478157	0.0376926	Map4k3	7943	protein_coding	mitogen-activated protein kinase kinase kinase kinase 3%2C transcript variant X1 && sp|Q99JP0|M4K3_MOUSE Mitogen-activated protein kinase kinase kinase kinase 3 OS=Mus musculus OX=10090 GN=Map4k3 PE=1 SV=4 && -
115489942	1.42492	6.95556	-2.24791	0.0382498	Gm52706	1754	lncRNA	predicted gene%2C 52706 && - && -
66730	47.056	71.8538	-0.609045	0.0382653	4921531C22Rik	1905	lncRNA	RIKEN cDNA 4921531C22 gene && - && -
22151	541.427	700.206	-0.369982	0.0382697	Tubb2a	1607	protein_coding	tubulin%2C beta 2A class IIA && sp|Q13885|TBB2A_HUMAN Tubulin beta-2A chain OS=Homo sapiens OX=9606 GN=TUBB2A PE=1 SV=1 && PF03953:Tubulin C-terminal domain|PF00091:Tubulin/FtsZ family, GTPase domain
118568291	4.63263	12.1865	-1.38858	0.0382768	LOC118568291	17419	lncRNA	uncharacterized LOC118568291 && - && -
novel.485	36.1517	54.014	-0.574412	0.0382805	-	1327	-	- && - && -
50915	8.14515	16.732	-1.04122	0.0382914	Grb14	2550	protein_coding	growth factor receptor bound protein 14%2C transcript variant X1 && sp|Q9JLM9|GRB14_MOUSE Growth factor receptor-bound protein 14 OS=Mus musculus OX=10090 GN=Grb14 PE=1 SV=1 && PF08947:BPS (Between PH and SH2)|PF00169:PH domain|PF00788:Ras association (RalGDS/AF-6) domain
12338	3.46329	0.19339	3.64742	0.0383342	Capn6	3554	protein_coding	calpain 6 && sp|O35646|CAN6_MOUSE Calpain-6 OS=Mus musculus OX=10090 GN=Capn6 PE=1 SV=2 && PF00648:Calpain family cysteine protease|PF01067:Calpain large subunit, domain III|PF00168:C2 domain
102639566	3.94314	10.786	-1.44993	0.0384129	Ptgs2os2	1745	lncRNA	prostaglandin-endoperoxide synthase 2%2C opposite strand 2 && - && -
102635542	4.95768	0.93943	2.34218	0.0385197	Gm20670	2351	lncRNA	predicted gene 20670%2C transcript variant X1 && - && -
novel.480	56.9592	18.9474	1.59841	0.0386551	-	3974	-	- && sp|P31789|ENV_IPMAE Envelope glycoprotein OS=Mouse intracisternal a-particle MIAE OX=11932 GN=env PE=2 SV=1 && -
78906	0	2.88686	-3.98346	0.0386679	Misp	2917	protein_coding	mitotic spindle positioning%2C transcript variant X1 && sp|Q9D279|MISP_MOUSE Mitotic interactor and substrate of PLK1 OS=Mus musculus OX=10090 GN=Misp PE=1 SV=1 && PF15304:A-kinase anchor protein 2 C-terminus
novel.405	3.40744	0	4.20339	0.0387257	-	319	-	- && - && -
15376	3.6447	0.20421	3.72385	0.0387693	Foxa2	2370	protein_coding	forkhead box A2%2C transcript variant 3 && sp|P35583|FOXA2_MOUSE Hepatocyte nuclear factor 3-beta OS=Mus musculus OX=10090 GN=Foxa2 PE=1 SV=2 && PF00250:Forkhead domain|PF08430:Forkhead N-terminal region|PF09354:HNF3 C-terminal domain
100417687	0	2.48222	-3.77701	0.0387807	Gm12846	1581	pseudogene	- && sp|P00860|DCOR_MOUSE Ornithine decarboxylase OS=Mus musculus OX=10090 GN=Odc1 PE=1 SV=2 && PF02784:Pyridoxal-dependent decarboxylase, pyridoxal binding domain
115488130	48.4572	16.7402	1.52715	0.0388683	LOC115488130	3666	protein_coding	zinc finger protein 431-like && - && -
novel.600	36.1689	61.0387	-0.747481	0.0388868	-	1243	-	- && - && -
13605	397.644	268.773	0.565562	0.0389442	Ect2	4572	protein_coding	ect2 oncogene%2C transcript variant X2 && sp|Q07139|ECT2_MOUSE Protein ECT2 OS=Mus musculus OX=10090 GN=Ect2 PE=1 SV=2 && PF12738:twin BRCT domain|PF00533:BRCA1 C Terminus (BRCT) domain|PF00621:RhoGEF domain
654805	16.0579	7.59143	1.06496	0.0390392	F930015N05Rik	3540	lncRNA	RIKEN cDNA F930015N05 gene && sp|Q8BKN6|HS3SA_MOUSE Heparan sulfate glucosamine 3-O-sulfotransferase 3A1 OS=Mus musculus OX=10090 GN=Hs3st3a1 PE=2 SV=1 && -
105244177	0.257656	3.72103	-3.63103	0.0391099	Gm39830	3201	lncRNA	predicted gene%2C 39830 && - && -
16651	268.288	172.658	0.635349	0.0392527	Sspn	10567	protein_coding	sarcospan%2C transcript variant X2 && sp|Q62147|SSPN_MOUSE Sarcospan OS=Mus musculus OX=10090 GN=Sspn PE=1 SV=1 && -
434350	88.1612	56.0117	0.648413	0.0395766	9430091E24Rik	2671	lncRNA	RIKEN cDNA 9430091E24 gene%2C transcript variant 1 && sp|Q7TSQ8|PDPR_MOUSE Pyruvate dehydrogenase phosphatase regulatory subunit, mitochondrial OS=Mus musculus OX=10090 GN=Pdpr PE=1 SV=1 && -
108167825	3.96164	0.397118	3.2637	0.039659	Gm16315	2142	lncRNA	predicted gene 16315 && - && -
19273	19.2173	7.33703	1.38141	0.0397306	Ptpru	6067	protein_coding	protein tyrosine phosphatase%2C receptor type%2C U%2C transcript variant X1 && sp|B1AUH1|PTPRU_MOUSE Receptor-type tyrosine-protein phosphatase U OS=Mus musculus OX=10090 GN=Ptpru PE=1 SV=1 && PF00629:MAM domain, meprin/A5/mu|PF00041:Fibronectin type III domain|PF00102:Protein-tyrosine phosphatase
72199	958.965	1200.9	-0.324191	0.039857	Mms19	4586	protein_coding	MMS19 cytosolic iron-sulfur assembly component%2C transcript variant X1 && sp|Q9D071|MMS19_MOUSE MMS19 nucleotide excision repair protein homolog OS=Mus musculus OX=10090 GN=Mms19 PE=1 SV=1 && PF12460:RNAPII transcription regulator C-terminal|PF14500:Dos2-interacting transcription regulator of RNA-Pol-II
105853	0.234154	3.32069	-3.47571	0.0401834	Mal2	2775	protein_coding	mal%2C T cell differentiation protein 2 && sp|Q8BI08|MAL2_MOUSE Protein MAL2 OS=Mus musculus OX=10090 GN=Mal2 PE=1 SV=1 && PF01284:Membrane-associating domain
12790	0.234154	4.29063	-3.85651	0.0402082	Cnga3	4222	protein_coding	cyclic nucleotide gated channel alpha 3%2C transcript variant 1 && sp|Q9JJZ8|CNGA3_MOUSE Cyclic nucleotide-gated cation channel alpha-3 OS=Mus musculus OX=10090 GN=Cnga3 PE=1 SV=2 && PF16526:C-terminal leucine zipper domain of cyclic nucleotide-gated channels|PF00027:Cyclic nucleotide-binding domain|PF00520:Ion transport protein
320438	174.086	126.015	0.465063	0.040292	Alg6	3148	protein_coding	asparagine-linked glycosylation 6 (alpha-1%2C3%2C-glucosyltransferase) && sp|Q3TAE8|ALG6_MOUSE Dolichyl pyrophosphate Man9GlcNAc2 alpha-1,3-glucosyltransferase OS=Mus musculus OX=10090 GN=Alg6 PE=2 SV=1 && PF03155:ALG6, ALG8 glycosyltransferase family
433481	8.05648	2.19125	1.87277	0.0402947	Gm5535	1743	lncRNA	predicted gene 5535 && - && -
115487207	3.52926	0.20421	3.67183	0.0404965	Gm51702	6844	lncRNA	predicted gene%2C 51702 && - && -
105243241	14.3396	6.06423	1.23045	0.040555	Gm39214	9934	lncRNA	predicted gene%2C 39214%2C transcript variant X2 && sp|Q99KW9|TIP_MOUSE T-cell immunomodulatory protein OS=Mus musculus OX=10090 GN=Itfg1 PE=1 SV=2 && -
12021	182.411	118.707	0.61692	0.0405638	Bard1	5621	protein_coding	BRCA1 associated RING domain 1%2C transcript variant X1 && sp|O70445|BARD1_MOUSE BRCA1-associated RING domain protein 1 OS=Mus musculus OX=10090 GN=Bard1 PE=2 SV=1 && -
225994	141.098	192.095	-0.444797	0.0406452	Nmrk1	1726	protein_coding	nicotinamide riboside kinase 1 && sp|Q91W63|NRK1_MOUSE Nicotinamide riboside kinase 1 OS=Mus musculus OX=10090 GN=Nmrk1 PE=1 SV=1 && PF13238:AAA domain
105246059	7.57662	17.9006	-1.22636	0.0406745	Gm41410	661	lncRNA	predicted gene%2C 41410 && sp|Q8BT88|CP090_MOUSE Uncharacterized protein C16orf90 homolog OS=Mus musculus OX=10090 PE=2 SV=2 && PF15486:Domain of unknown function (DUF4644)
75304	13.9244	4.7665	1.51945	0.0407124	4930563E22Rik	3313	protein_coding	RIKEN cDNA 4930563E22 gene && - && -
238427	133.581	52.1144	1.3577	0.0407476	Ighv6-6	300	V_segment	- && sp|P01801|HVM32_MOUSE Ig heavy chain V-III region J606 OS=Mus musculus OX=10090 PE=1 SV=1 && PF07686:Immunoglobulin V-set domain
17346	807.668	658.804	0.293054	0.0407709	Mknk1	4103	protein_coding	MAP kinase-interacting serine/threonine kinase 1%2C transcript variant X2 && sp|O08605|MKNK1_MOUSE MAP kinase-interacting serine/threonine-protein kinase 1 OS=Mus musculus OX=10090 GN=Mknk1 PE=1 SV=2 && PF00069:Protein kinase domain
208628	304.143	189.86	0.679481	0.0408619	Kntc1	7613	protein_coding	kinetochore associated 1 && sp|Q8C3Y4|KNTC1_MOUSE Kinetochore-associated protein 1 OS=Mus musculus OX=10090 GN=Kntc1 PE=1 SV=2 && PF10493:Rough deal protein C-terminal region
102638676	0.702461	4.38541	-2.60526	0.0409543	Gm12107	1234	lncRNA	predicted gene 12107%2C transcript variant X2 && - && -
101056073	321.66	219.277	0.554548	0.0412942	Zfp990	2989	protein_coding	zinc finger protein 990%2C transcript variant X1 && sp|E9PW05|ZFP54_MOUSE Zinc finger protein 54 OS=Mus musculus OX=10090 GN=Zfp54 PE=2 SV=1 && PF01352:KRAB box|PF00096:Zinc finger, C2H2 type
100417581	7.42701	2.08085	1.79228	0.0414394	3110067C02Rik	2081	pseudogene	- && sp|Q8BJ05|ZC3HE_MOUSE Zinc finger CCCH domain-containing protein 14 OS=Mus musculus OX=10090 GN=Zc3h14 PE=1 SV=1 && -
16186	5241.61	6477.22	-0.305281	0.0415051	Il2rg	1663	protein_coding	interleukin 2 receptor%2C gamma chain%2C transcript variant a && sp|P34902|IL2RG_MOUSE Cytokine receptor common subunit gamma OS=Mus musculus OX=10090 GN=Il2rg PE=1 SV=1 && PF09240:Interleukin-6 receptor alpha chain, binding|PF00041:Fibronectin type III domain
novel.102	0	17.2838	-6.58244	0.0415399	-	1518	-	- && - && -
235320	66.4692	39.6882	0.743615	0.0415464	Zbtb16	8201	protein_coding	zinc finger and BTB domain containing 16%2C transcript variant X1 && sp|Q05516|ZBT16_HUMAN Zinc finger and BTB domain-containing protein 16 OS=Homo sapiens OX=9606 GN=ZBTB16 PE=1 SV=2 && -
19739	195.18	145.837	0.419627	0.0416212	Rgs9	8671	protein_coding	regulator of G-protein signaling 9%2C transcript variant 2 && sp|Q80ZD1|RGS9_TAMST Regulator of G-protein signaling 9 OS=Tamias striatus OX=45474 PE=1 SV=1 && PF00615:Regulator of G protein signaling domain|PF18148:Regulator of G-protein signalling DHEX domain|PF00631:GGL domain|PF00610:Domain found in Dishevelled, Egl-10, and Pleckstrin (DEP)
19183	160.544	114.084	0.497515	0.0417108	Psmc3ip	2807	protein_coding	proteasome (prosome%2C macropain) 26S subunit%2C ATPase 3%2C interacting protein && sp|O35047|HOP2_MOUSE Homologous-pairing protein 2 homolog OS=Mus musculus OX=10090 GN=Psmc3ip PE=1 SV=1 && -
264134	6.83647	1.69455	1.97014	0.0417704	Ttc26	4244	protein_coding	tetratricopeptide repeat domain 26%2C transcript variant X1 && sp|Q8BS45|IFT56_MOUSE Intraflagellar transport protein 56 OS=Mus musculus OX=10090 GN=Ttc26 PE=1 SV=1 && PF12895:Anaphase-promoting complex, cyclosome, subunit 3
75815	3.40967	0	4.20425	0.0419201	4930470H14Rik	1734	lncRNA	RIKEN cDNA 4930470H14 gene && sp|P11260|LORF1_MOUSE LINE-1 retrotransposable element ORF1 protein OS=Mus musculus OX=10090 GN=Lire1 PE=1 SV=2 && -
207792	58.3551	38.9768	0.579092	0.0421212	BC034090	11029	protein_coding	cDNA sequence BC034090%2C transcript variant X7 && sp|Q5VZ46|K1614_HUMAN Uncharacterized protein KIAA1614 OS=Homo sapiens OX=9606 GN=KIAA1614 PE=2 SV=3 && -
59095	75.6204	41.0522	0.88861	0.0421404	Fxyd6	3786	protein_coding	FXYD domain-containing ion transport regulator 6%2C transcript variant X3 && sp|Q9D164|FXYD6_MOUSE FXYD domain-containing ion transport regulator 6 OS=Mus musculus OX=10090 GN=Fxyd6 PE=1 SV=2 && -
19366	167.515	117.774	0.510253	0.0421701	Rad54l	5852	protein_coding	RAD54 like (S. cerevisiae)%2C transcript variant X1 && sp|P70270|RAD54_MOUSE DNA repair and recombination protein RAD54-like OS=Mus musculus OX=10090 GN=Rad54l PE=1 SV=2 && -
14964	28927	40738	-0.493955	0.0422006	H2-D1	1736	protein_coding	histocompatibility 2%2C D region locus 1 && sp|P01899|HA11_MOUSE H-2 class I histocompatibility antigen, D-B alpha chain OS=Mus musculus OX=10090 GN=H2-D1 PE=1 SV=2 && PF07654:Immunoglobulin C1-set domain|PF00129:Class I Histocompatibility antigen, domains alpha 1 and 2
102635305	91.7616	39.4606	1.216	0.0422219	Gm15991	23333	lncRNA	predicted gene 15991%2C transcript variant X3 && - && -
100616095	101.093	149.041	-0.556441	0.0422425	Snhg18	1483	lncRNA	small nucleolar RNA host gene 18 && - && -
246735	0.242598	2.89338	-3.27489	0.0422878	AY074887	711	protein_coding	cDNA sequence AY074887 && - && -
73804	292.91	202.048	0.536791	0.0424077	Kif2c	3266	protein_coding	kinesin family member 2C%2C transcript variant X1 && sp|Q922S8|KIF2C_MOUSE Kinesin-like protein KIF2C OS=Mus musculus OX=10090 GN=Kif2c PE=1 SV=1 && PF00225:Kinesin motor domain
18613	2690.91	3169.09	-0.235943	0.0429061	Pecam1	3333	protein_coding	platelet/endothelial cell adhesion molecule 1%2C transcript variant 3 && sp|Q08481|PECA1_MOUSE Platelet endothelial cell adhesion molecule OS=Mus musculus OX=10090 GN=Pecam1 PE=1 SV=1 && PF13927:Immunoglobulin domain|PF13895:Immunoglobulin domain|PF17736:C17orf99 Ig domain
629842	27.1398	12.367	1.12088	0.0429659	Ighv13-2	300	V_segment	- && sp|P01799|HVM30_MOUSE Ig heavy chain V-III region ABE-47N OS=Mus musculus OX=10090 PE=1 SV=1 && PF07686:Immunoglobulin V-set domain
novel.170	0.702461	6.35577	-3.15495	0.0430104	-	697	-	- && - && -
217305	72.6241	138.18	-0.92907	0.0431455	Cd300ld	2440	protein_coding	CD300 molecule like family member d && sp|Q8VCH2|CLM5_MOUSE CMRF35-like molecule 5 OS=Mus musculus OX=10090 GN=Cd300ld PE=1 SV=1 && PF07686:Immunoglobulin V-set domain
novel.145	22.7781	47.4421	-1.05074	0.043159	-	1404	-	- && - && -
72018	815.229	683.435	0.254565	0.0432253	Fundc1	3491	protein_coding	FUN14 domain containing 1%2C transcript variant X1 && sp|Q9DB70|FUND1_MOUSE FUN14 domain-containing protein 1 OS=Mus musculus OX=10090 GN=Fundc1 PE=1 SV=1 && PF04930:FUN14 family
94279	81.0097	106.11	-0.387241	0.0433103	Sfxn2	3219	protein_coding	sideroflexin 2 && sp|Q925N2|SFXN2_MOUSE Sideroflexin-2 OS=Mus musculus OX=10090 GN=Sfxn2 PE=1 SV=1 && PF03820:Tricarboxylate carrier
108167594	8.36242	2.82969	1.56815	0.0433556	LOC108167594	345	protein_coding	cytochrome c oxidase subunit 8A%2C mitochondrial-like && sp|Q64445|COX8A_MOUSE Cytochrome c oxidase subunit 8A, mitochondrial OS=Mus musculus OX=10090 GN=Cox8a PE=3 SV=1 && -
432447	138.222	237.814	-0.783173	0.0435783	Gm9824	1180	pseudogene	- && sp|P70296|PEBP1_MOUSE Phosphatidylethanolamine-binding protein 1 OS=Mus musculus OX=10090 GN=Pebp1 PE=1 SV=3 && PF01161:Phosphatidylethanolamine-binding protein
56419	263.724	171.137	0.623676	0.0438418	Diaph3	6394	protein_coding	diaphanous related formin 3%2C transcript variant X2 && sp|Q9Z207|DIAP3_MOUSE Protein diaphanous homolog 3 OS=Mus musculus OX=10090 GN=Diaph3 PE=1 SV=1 && PF02181:Formin Homology 2 Domain|PF06367:Diaphanous FH3 Domain|PF06371:Diaphanous GTPase-binding Domain
80721	1.26127	6.35099	-2.35381	0.0442474	Slc19a3	3710	protein_coding	solute carrier family 19%2C member 3%2C transcript variant X2 && sp|Q99PL8|S19A3_MOUSE Thiamine transporter 2 OS=Mus musculus OX=10090 GN=Slc19a3 PE=2 SV=2 && -
70383	254.769	350.322	-0.457974	0.0442827	Cox10	3164	protein_coding	heme A:farnesyltransferase cytochrome c oxidase assembly factor 10 && sp|Q8CFY5|COX10_MOUSE Protoheme IX farnesyltransferase, mitochondrial OS=Mus musculus OX=10090 GN=Cox10 PE=2 SV=1 && -
102637354	0.257656	4.18762	-3.8043	0.0443378	Gm15886	3074	lncRNA	predicted gene 15886%2C transcript variant X1 && - && -
102640405	3.13593	9.90558	-1.63133	0.0444617	Gm36470	2834	lncRNA	predicted gene%2C 36470%2C transcript variant 1 && - && -
115487992	14.0076	5.3332	1.36692	0.0446619	Gm51987	2687	lncRNA	predicted gene%2C 51987 && - && -
381293	271.702	157.453	0.787888	0.0447546	Kif14	10032	protein_coding	kinesin family member 14 && sp|L0N7N1|KIF14_MOUSE Kinesin-like protein KIF14 OS=Mus musculus OX=10090 GN=Kif14 PE=1 SV=1 && PF00225:Kinesin motor domain|PF16183:Kinesin-associated|PF00498:FHA domain
102640765	0.730899	5.22165	-2.84076	0.0448606	Gm36757	4165	lncRNA	predicted gene%2C 36757%2C transcript variant X1 && - && -
73626	1.70297	7.01023	-2.03088	0.0448944	1810009J06Rik	856	protein_coding	RIKEN cDNA 1810009J06 gene && sp|P12788|TRY4_RAT Trypsin-4 OS=Rattus norvegicus OX=10116 GN=Try4 PE=2 SV=1 && PF00089:Trypsin
544741	12.9528	67.1789	-2.37134	0.0449249	Gm5781	544	pseudogene	- && sp|P62846|RS15_CHICK 40S ribosomal protein S15 OS=Gallus gallus OX=9031 GN=RPS15 PE=2 SV=2 && PF00203:Ribosomal protein S19
110880	316.675	434.084	-0.455284	0.044963	Scn4a	8254	protein_coding	sodium channel%2C voltage-gated%2C type IV%2C alpha%2C transcript variant X2 && sp|Q9ER60|SCN4A_MOUSE Sodium channel protein type 4 subunit alpha OS=Mus musculus OX=10090 GN=Scn4a PE=1 SV=1 && -
235527	225.057	176.438	0.349971	0.0451084	Plscr4	3263	protein_coding	phospholipid scramblase 4 && sp|P58196|PLS4_MOUSE Phospholipid scramblase 4 OS=Mus musculus OX=10090 GN=Plscr4 PE=2 SV=2 && PF03803:Scramblase
382207	157.007	114.449	0.45193	0.0451092	Jade3	5553	protein_coding	jade family PHD finger 3%2C transcript variant X2 && sp|Q6IE82|JADE3_MOUSE Protein Jade-3 OS=Mus musculus OX=10090 GN=Jade3 PE=1 SV=1 && PF13831:PHD-finger|PF13832:PHD-zinc-finger like domain|PF10513:Enhancer of polycomb-like
115488934	3.4358	0.179871	3.63725	0.0451559	Gm52357	10315	lncRNA	predicted gene%2C 52357%2C transcript variant X4 && - && -
246691	3.14174	0	4.08715	0.0452081	Prok1	4196	protein_coding	prokineticin 1%2C transcript variant 1 && sp|Q14A28|PROK1_MOUSE Prokineticin-1 OS=Mus musculus OX=10090 GN=Prok1 PE=1 SV=1 && PF06607:Prokineticin
27356	49.3129	78.6941	-0.668466	0.045228	Insl6	660	protein_coding	insulin-like 6 && sp|Q9QY05|INSL6_MOUSE Insulin-like peptide INSL6 OS=Mus musculus OX=10090 GN=Insl6 PE=2 SV=1 && PF00049:Insulin/IGF/Relaxin family
novel.285	0	2.53094	-3.80171	0.0452656	-	228	-	- && - && -
66323	3.19529	0.179871	3.53205	0.0455649	1700001K19Rik	1964	protein_coding	RIKEN cDNA 1700001K19 gene && - && -
20419	234.423	155.106	0.597493	0.0459119	Shcbp1	2169	protein_coding	Shc SH2-domain binding protein 1 && sp|Q9Z179|SHCBP_MOUSE SHC SH2 domain-binding protein 1 OS=Mus musculus OX=10090 GN=Shcbp1 PE=1 SV=1 && PF13229:Right handed beta helix region
399510	515.956	381.903	0.433503	0.0459607	Map4k5	4454	protein_coding	mitogen-activated protein kinase kinase kinase kinase 5 && sp|Q8BPM2|M4K5_MOUSE Mitogen-activated protein kinase kinase kinase kinase 5 OS=Mus musculus OX=10090 GN=Map4k5 PE=1 SV=2 && PF00780:CNH domain|PF00069:Protein kinase domain
239839	119.279	86.7993	0.460552	0.0460456	Ccdc14	9764	protein_coding	coiled-coil domain containing 14%2C transcript variant X2 && sp|Q8K2J4|CCD14_MOUSE Coiled-coil domain-containing protein 14 OS=Mus musculus OX=10090 GN=Ccdc14 PE=2 SV=3 && -
70924	0.242598	2.56295	-3.11402	0.0461678	4921511C10Rik	1463	lncRNA	RIKEN cDNA 4921511C10 gene && - && -
668645	11.3915	3.75541	1.65103	0.0462805	Gm9282	1744	pseudogene	- && sp|P62748|HPCL1_MOUSE Hippocalcin-like protein 1 OS=Mus musculus OX=10090 GN=Hpcal1 PE=1 SV=2 && -
231646	37.1352	19.1521	0.944432	0.0462945	Myo1h	5565	protein_coding	myosin 1H%2C transcript variant 1 && sp|Q9D6A1|MYO1H_MOUSE Unconventional myosin-Ih OS=Mus musculus OX=10090 GN=Myo1h PE=2 SV=2 && -
115488028	21.3453	53.5793	-1.32255	0.0463398	Gm52013	33321	lncRNA	predicted gene%2C 52013%2C transcript variant X2 && - && -
114664	708.483	872.896	-0.300233	0.0463528	Hsd17b11	1699	protein_coding	hydroxysteroid (17-beta) dehydrogenase 11 && sp|Q9EQ06|DHB11_MOUSE Estradiol 17-beta-dehydrogenase 11 OS=Mus musculus OX=10090 GN=Hsd17b11 PE=1 SV=1 && PF00106:short chain dehydrogenase
17286	0.961947	6.24511	-2.69263	0.0464675	Meox2	2360	protein_coding	mesenchyme homeobox 2 && sp|P32443|MEOX2_MOUSE Homeobox protein MOX-2 OS=Mus musculus OX=10090 GN=Meox2 PE=1 SV=1 && PF00046:Homeodomain
115487417	20.3229	39.9769	-0.965716	0.0465473	Gm51779	1564	lncRNA	predicted gene%2C 51779 && - && -
77595	18.1594	31.6703	-0.807321	0.0465515	Nup210l	5809	protein_coding	nucleoporin 210-like && sp|Q9D2F7|P210L_MOUSE Nuclear pore membrane glycoprotein 210-like OS=Mus musculus OX=10090 GN=Nup210l PE=1 SV=2 && PF02368:Bacterial Ig-like domain (group 2)
195531	147.559	92.888	0.669831	0.0465959	Zfp982	4595	protein_coding	zinc finger protein 982%2C transcript variant 3 && sp|E9PW05|ZFP54_MOUSE Zinc finger protein 54 OS=Mus musculus OX=10090 GN=Zfp54 PE=2 SV=1 && -
270118	545.641	671.981	-0.300047	0.04667	Maml2	45896	protein_coding	mastermind like transcriptional coactivator 2%2C transcript variant X1 && sp|Q8IZL2|MAML2_HUMAN Mastermind-like protein 2 OS=Homo sapiens OX=9606 GN=MAML2 PE=1 SV=2 && -
70897	0	2.61887	-3.85911	0.0469902	Fam71d	2676	protein_coding	family with sequence similarity 71%2C member D%2C transcript variant X11 && sp|Q8N9W8|FA71D_HUMAN Protein FAM71D OS=Homo sapiens OX=9606 GN=FAM71D PE=2 SV=2 && PF12480:Protein of unknown function (DUF3699)
667207	0.722455	4.22371	-2.54748	0.0471938	Gm8515	2098	pseudogene	- && sp|Q921W0|CHM1A_MOUSE Charged multivesicular body protein 1a OS=Mus musculus OX=10090 GN=Chmp1a PE=1 SV=1 && -
226352	54.9331	38.1197	0.527189	0.0472294	Epb41l5	12402	protein_coding	erythrocyte membrane protein band 4.1 like 5%2C transcript variant X4 && sp|Q9MYU8|E41L5_CANLF Band 4.1-like protein 5 OS=Canis lupus familiaris OX=9615 GN=EPB41L5 PE=2 SV=1 && -
20811	30.8817	18.3899	0.741265	0.0472751	Srms	2547	protein_coding	src-related kinase lacking C-terminal regulatory tyrosine and N-terminal myristylation sites && sp|Q62270|SRMS_MOUSE Tyrosine-protein kinase Srms OS=Mus musculus OX=10090 GN=Srms PE=2 SV=2 && PF14604:Variant SH3 domain|PF00017:SH2 domain|PF07714:Protein tyrosine kinase
23805	34.4418	52.5296	-0.611421	0.0472766	Apc2	9678	protein_coding	APC regulator of WNT signaling pathway 2%2C transcript variant 1 && sp|Q9Z1K7|APCL_MOUSE Adenomatous polyposis coli protein 2 OS=Mus musculus OX=10090 GN=Apc2 PE=1 SV=1 && -
18111	43.6578	89.8337	-1.04167	0.0475452	Nnat	1398	protein_coding	neuronatin%2C transcript variant X1 && sp|Q6JL78|NNAT_MESAU Neuronatin OS=Mesocricetus auratus OX=10036 GN=NNAT PE=3 SV=1 && -
75317	109.047	76.398	0.513417	0.0475774	Parpbp	4164	protein_coding	PARP1 binding protein%2C transcript variant X10 && sp|Q6IRT3|PARI_MOUSE PCNA-interacting partner OS=Mus musculus OX=10090 GN=Parpbp PE=1 SV=3 && -
novel.185	6.74271	1.98423	1.75298	0.04758	-	446	-	- && - && -
241175	16.0353	3.39117	2.22397	0.047582	Cntnap5b	10427	protein_coding	contactin associated protein-like 5B%2C transcript variant X3 && sp|Q0V8T8|CTP5B_MOUSE Contactin-associated protein like 5-2 OS=Mus musculus OX=10090 GN=Cntnap5b PE=2 SV=1 && PF00754:F5/8 type C domain|PF02210:Laminin G domain
novel.393	34.8441	19.4451	0.844445	0.0478538	-	1567	-	- && - && -
230234	422.469	503.002	-0.251843	0.0479115	Abitram	4661	protein_coding	actin binding transcription modulator%2C transcript variant X1 && sp|Q80ZQ9|ABITM_MOUSE Protein Abitram OS=Mus musculus OX=10090 GN=Abitram PE=1 SV=2 && PF01597:Glycine cleavage H-protein
115489379	4.55184	0.563951	2.95373	0.0480647	Gm23711	83	snoRNA	small nucleolar RNA SNORD103/SNORD85 && - && -
238074	3.24723	0	4.13093	0.0481699	Gm4928	1283	pseudogene	- && sp|Q6NZB0|DNJC8_MOUSE DnaJ homolog subfamily C member 8 OS=Mus musculus OX=10090 GN=Dnajc8 PE=1 SV=2 && PF00226:DnaJ domain
66895	1091.68	1392.36	-0.350911	0.0482447	Pxdc1	2027	protein_coding	PX domain containing 1%2C transcript variant 3 && sp|Q8JZU6|PXDC1_MOUSE PX domain-containing protein 1 OS=Mus musculus OX=10090 GN=Pxdc1 PE=2 SV=2 && -
58205	117.833	166.764	-0.499993	0.0482733	Pdcd1lg2	3415	protein_coding	programmed cell death 1 ligand 2 && sp|Q9WUL5|PD1L2_MOUSE Programmed cell death 1 ligand 2 OS=Mus musculus OX=10090 GN=Pdcd1lg2 PE=1 SV=1 && -
18034	2802.61	3487.82	-0.315303	0.0483249	Nfkb2	11300	protein_coding	nuclear factor of kappa light polypeptide gene enhancer in B cells 2%2C p49/p100%2C transcript variant 1 && sp|Q9WTK5|NFKB2_MOUSE Nuclear factor NF-kappa-B p100 subunit OS=Mus musculus OX=10090 GN=Nfkb2 PE=1 SV=1 && -
118567632	30.9285	82.5007	-1.41097	0.0484997	LOC118567632	5198	pseudogene	- && sp|Q62070|PIM2_MOUSE Serine/threonine-protein kinase pim-2 OS=Mus musculus OX=10090 GN=Pim2 PE=1 SV=1 && PF00069:Protein kinase domain
219149	15.5596	34.2945	-1.13145	0.0486761	Xkr6	39319	protein_coding	X-linked Kx blood group related 6%2C transcript variant X2 && sp|E9Q6C8|XKR6_MOUSE XK-related protein 6 OS=Mus musculus OX=10090 GN=Xkr6 PE=2 SV=1 && -
211651	222.155	151.868	0.548224	0.0489394	Fancd2	5536	protein_coding	Fanconi anemia%2C complementation group D2%2C transcript variant 2 && sp|Q80V62|FACD2_MOUSE Fanconi anemia group D2 protein homolog OS=Mus musculus OX=10090 GN=Fancd2 PE=1 SV=2 && PF14631:Fanconi anaemia protein FancD2 nuclease
21841	1273.45	1048.05	0.280501	0.0489454	Tia1	7570	protein_coding	cytotoxic granule-associated RNA binding protein 1%2C transcript variant X6 && sp|P52912|TIA1_MOUSE Nucleolysin TIA-1 OS=Mus musculus OX=10090 GN=Tia1 PE=1 SV=1 && -
105246785	1.21299	6.73749	-2.45866	0.0489622	Gm42023	5674	lncRNA	predicted gene%2C 42023%2C transcript variant X1 && - && -
14618	0	5.20949	-4.85594	0.0490354	Gjb1	2036	protein_coding	gap junction protein%2C beta 1%2C transcript variant X1 && sp|P28230|CXB1_MOUSE Gap junction beta-1 protein OS=Mus musculus OX=10090 GN=Gjb1 PE=1 SV=3 && -
66793	3.40967	0.19339	3.62738	0.0490391	Efcab1	8908	protein_coding	EF-hand calcium binding domain 1%2C transcript variant X7 && sp|Q9D3N2|EFCB1_MOUSE EF-hand calcium-binding domain-containing protein 1 OS=Mus musculus OX=10090 GN=Efcab1 PE=2 SV=1 && -
629860	39.0762	19.0898	1.03366	0.049177	Ighv1-12	294	V_segment	- && sp|P01750|HVM06_MOUSE Ig heavy chain V region 102 OS=Mus musculus OX=10090 PE=1 SV=1 && -
novel.343	72.7786	576.793	-2.98613	0.0492283	-	9056	-	- && sp|P21414|POL_GALV Gag-Pol polyprotein OS=Gibbon ape leukemia virus OX=11840 GN=pol PE=3 SV=2 && PF02093:Gag P30 core shell protein|PF01140:Matrix protein (MA), p15|PF00075:RNase H|PF00665:Integrase core domain
novel.253	8.63656	2.75446	1.68272	0.0492462	-	545	-	- && - && -
13040	6288.55	7968.52	-0.341475	0.0493679	Ctss	1450	protein_coding	cathepsin S%2C transcript variant 1 && sp|O70370|CATS_MOUSE Cathepsin S OS=Mus musculus OX=10090 GN=Ctss PE=1 SV=2 && PF00112:Papain family cysteine protease|PF08246:Cathepsin propeptide inhibitor domain (I29)
74107	357.161	265.366	0.429182	0.0493974	Cep55	2839	protein_coding	centrosomal protein 55%2C transcript variant X9 && sp|Q8BT07|CEP55_MOUSE Centrosomal protein of 55 kDa OS=Mus musculus OX=10090 GN=Cep55 PE=1 SV=2 && -
780794	173.783	86.792	1.00148	0.0494047	Ighv5-17	294	V_segment	- && sp|P01763|HV348_HUMAN Immunoglobulin heavy variable 3-48 OS=Homo sapiens OX=9606 GN=IGHV3-48 PE=1 SV=2 && -
118567487	3.20252	0.19339	3.53516	0.0495297	LOC118567487	791	lncRNA	uncharacterized LOC118567487 && - && -
629499	4.93433	0.987186	2.30981	0.0495417	Mroh8	3605	protein_coding	maestro heat-like repeat family member 8%2C transcript variant X4 && sp|Q9H579|MROH8_HUMAN Protein MROH8 OS=Homo sapiens OX=9606 GN=MROH8 PE=2 SV=2 && -
77533	96.2919	57.7678	0.73566	0.0495485	C030034I22Rik	2747	lncRNA	RIKEN cDNA C030034I22 gene && - && -
105171	798.9	630.245	0.34148	0.0496066	Arrdc3	5450	protein_coding	arrestin domain containing 3%2C transcript variant X1 && sp|Q7TPQ9|ARRD3_MOUSE Arrestin domain-containing protein 3 OS=Mus musculus OX=10090 GN=Arrdc3 PE=2 SV=1 && PF00339:Arrestin (or S-antigen), N-terminal domain|PF02752:Arrestin (or S-antigen), C-terminal domain
320508	76.7137	43.6418	0.811762	0.0496164	Cachd1	4966	protein_coding	cache domain containing 1 && sp|Q6PDJ1|CAHD1_MOUSE VWFA and cache domain-containing protein 1 OS=Mus musculus OX=10090 GN=Cachd1 PE=2 SV=1 && PF08399:VWA N-terminal
276846	1104.29	1309.41	-0.245638	0.0496369	Pigs	2488	protein_coding	phosphatidylinositol glycan anchor biosynthesis%2C class S && sp|Q6PD26|PIGS_MOUSE GPI transamidase component PIG-S OS=Mus musculus OX=10090 GN=Pigs PE=1 SV=3 && PF10510:Phosphatidylinositol-glycan biosynthesis class S protein
12638	2.19087	7.50396	-1.76762	0.0497391	Cftr	6305	protein_coding	cystic fibrosis transmembrane conductance regulator && sp|P26361|CFTR_MOUSE Cystic fibrosis transmembrane conductance regulator OS=Mus musculus OX=10090 GN=Cftr PE=1 SV=2 && -
13875	346.818	429.204	-0.306542	0.0497424	Erf	4844	protein_coding	Ets2 repressor factor%2C transcript variant X1 && sp|P70459|ERF_MOUSE ETS domain-containing transcription factor ERF OS=Mus musculus OX=10090 GN=Erf PE=1 SV=1 && -
21356	5693.99	7226.49	-0.343743	0.0499156	Tapbp	2750	protein_coding	TAP binding protein%2C transcript variant 1 && sp|Q9R233|TPSN_MOUSE Tapasin OS=Mus musculus OX=10090 GN=Tapbp PE=1 SV=2 && -
214854	1613.85	2091.94	-0.37416	0.0499203	Neurl3	2968	protein_coding	neuralized E3 ubiquitin protein ligase 3%2C transcript variant X3 && sp|Q8CJC5|NEUL3_MOUSE E3 ubiquitin-protein ligase NEURL3 OS=Mus musculus OX=10090 GN=Neurl3 PE=2 SV=1 && PF13920:Zinc finger, C3HC4 type (RING finger)|PF07177:Neuralized
